# Supplementary material for: Phenotypic Associations With the HMOX1 GT(n) Repeat in European Populations
Source: Am J Epidemiol. 2023 Jul 6;193(5):718–26. doi: 10.1093/aje/kwad154 (PMC11074708; doi:10.1093/aje/kwad154)
Supplement: Web_Material_kwad154 [file web_material_kwad154.zip]

Archive with 2 entries (2 files):
- kwad154 Hamilton Web Figure 10.xlsx
- kwad154 Hamilton Web Material.pdf
