# Supplementary material for: Phenotypic Associations With the HMOX1 GT(n) Repeat in European Populations
Source: Am J Epidemiol. 2023 Jul 6;193(5):718–26. doi: 10.1093/aje/kwad154 (PMC11074708; doi:10.1093/aje/kwad154)
Supplement: Web_Material_kwad154 [file web_material_kwad154.zip › kwad154 Hamilton Web Figure 10.xlsx]

## Sheet: Prim analysis
varName	varType	n	beta	lower	upper	pvalue	resType	description	isTraitOfInterest	Cat1_ID	Cat1_Title	Cat2_ID	Cat2_Title	Cat3_ID	Cat3_Title	Category	Path
41200#X714	CAT-MUL	460956/1867(462823)	-0.091357	-0.137232	-0.0455746	9.35e-05	LOGISTIC-BINARY	Operative procedures - main OPCS4: X71.4 Procurement of drugs for chemotherapy for neoplasm for regimens in Band 9	100091	Health-related outcomes	2000	Hospital inpatient	2005	Summary Operations	2005	Health-related outcomes > Hospital inpatient > Summary Operations
41272#X714	CAT-MUL	460913/1910(462823)	-0.0888858	-0.134237	-0.0436253	0.00012031	LOGISTIC-BINARY	Operative procedures - OPCS4: X71.4 Procurement of drugs for chemotherapy for neoplasm for regimens in Band 9	100091	Health-related outcomes	2000	Hospital inpatient	2005	Summary Operations	2005	Health-related outcomes > Hospital inpatient > Summary Operations
22601#12313231	CAT-MUL	113268/411(113679)	0.185893	0.0904927	0.280647	0.00012712	LOGISTIC-BINARY	Job coding: property/housing/land manager	100089	Online follow-up	123	Work environment	130	Employment history	130	Online follow-up > Work environment > Employment history
132072	DATE	432597/30226(462823)	-0.0240644	-0.0367131	-0.0114222	0.00019159	LOGISTIC-BINARY	Date N40 first reported (hyperplasia of prostate)	2414	Health-related outcomes	First occurrences	First occurrences	2414	Health-related outcomes > First occurrences > Genitourinary system disorders
22609#1	CAT-MUL	73405/39158(112563)	0.0229713	0.0106242	0.0353176	0.00026573	LOGISTIC-BINARY	Workplace very dusty	100089	Online follow-up	123	Work environment	130	Employment history	130	Online follow-up > Work environment > Employment history
41272#S021	CAT-MUL	462558/265(462823)	0.216198	0.0980119	0.333326	0.00031678	LOGISTIC-BINARY	Operative procedures - OPCS4: S02.1 Abdominoplasty	100091	Health-related outcomes	2000	Hospital inpatient	2005	Summary Operations	2005	Health-related outcomes > Hospital inpatient > Summary Operations
22617#1231	CAT-MUL	113241/438(113679)	0.167428	0.0748238	0.259436	0.00037812	LOGISTIC-BINARY	Job code - historical: Property, housing and land managers	100089	Online follow-up	123	Work environment	130	Employment history	130	Online follow-up > Work environment > Employment history
41210#T676	CAT-MUL	462294/529(462823)	-0.156411	-0.242813	-0.0702862	0.00038026	LOGISTIC-BINARY	Operative procedures - secondary OPCS4: T67.6 Primary simple repair of tendon	100091	Health-related outcomes	2000	Hospital inpatient	2005	Summary Operations	2005	Health-related outcomes > Hospital inpatient > Summary Operations
20003#1141146612	CAT-MUL	462499/247(462746)	0.218832	0.0960401	0.340544	0.00045157	LOGISTIC-BINARY	Treatment/medication code: calceos chewable tablet	100000	UK Biobank Assessment Centre	100071	Verbal interview	100075	Medications	100075	UK Biobank Assessment Centre > Verbal interview > Medications
20003#1140882728	CAT-MUL	462526/220(462746)	0.231394	0.101361	0.360189	0.00045841	LOGISTIC-BINARY	Treatment/medication code: otomize ear spray	100000	UK Biobank Assessment Centre	100071	Verbal interview	100075	Medications	100075	UK Biobank Assessment Centre > Verbal interview > Medications
102830	CAT-SIN	64770	-0.0723746	-0.113036	-0.0317134	0.00048572	ORDERED-LOGISTIC	Soft cheese intake	100089	Online follow-up	100090	Diet by 24-hour recall	100107	Milk/eggs/cheese yesterday	100107	Online follow-up > Diet by 24-hour recall > Milk/eggs/cheese yesterday
132512	DATE	462558/265(462823)	-0.211388	-0.333696	-0.0895112	0.00069171	LOGISTIC-BINARY	Date Q44 first reported (congenital malformations of gallbladder, bile ducts and liver)	2417	Health-related outcomes	First occurrences	First occurrences	2417	Health-related outcomes > First occurrences > Congenital disruptions and chromosomal abnormalities
102500	CAT-SIN	64807	0.0903619	0.03816	0.142564	0.00069229	ORDERED-LOGISTIC	Other savoury snack intake	100089	Online follow-up	100090	Diet by 24-hour recall	100109	Soup/snacks/pastries yesterday	100109	Online follow-up > Diet by 24-hour recall > Soup/snacks/pastries yesterday
41200#W141	CAT-MUL	462562/261(462823)	0.20413	0.0842565	0.323003	0.00080483	LOGISTIC-BINARY	Operative procedures - main OPCS4: W14.1 Angulation diaphyseal osteotomy and internal fixation HFQ	100091	Health-related outcomes	2000	Hospital inpatient	2005	Summary Operations	2005	Health-related outcomes > Hospital inpatient > Summary Operations
22601#34333239	CAT-MUL	113154/525(113679)	0.144987	0.0598699	0.229629	0.00081483	LOGISTIC-BINARY	Job coding: public relations officer, press officer, information officer, publicity assistant	100089	Online follow-up	123	Work environment	130	Employment history	130	Online follow-up > Work environment > Employment history
20004#1502	CAT-MUL	460439/2307(462746)	0.0690821	0.0282808	0.109786	0.00089201	LOGISTIC-BINARY	Operation code: cruciate ligament surgery	100000	UK Biobank Assessment Centre	100071	Verbal interview	100076	Operations	100076	UK Biobank Assessment Centre > Verbal interview > Operations
41210#Y949	CAT-MUL	462278/545(462823)	0.139977	0.0566741	0.22283	0.00095953	LOGISTIC-BINARY	Operative procedures - secondary OPCS4: Y94.9 Unspecified radiopharmaceutical imaging	100091	Health-related outcomes	2000	Hospital inpatient	2005	Summary Operations	2005	Health-related outcomes > Hospital inpatient > Summary Operations
41272#Y949	CAT-MUL	462278/545(462823)	0.139977	0.0566741	0.22283	0.00095953	LOGISTIC-BINARY	Operative procedures - OPCS4: Y94.9 Unspecified radiopharmaceutical imaging	100091	Health-related outcomes	2000	Hospital inpatient	2005	Summary Operations	2005	Health-related outcomes > Hospital inpatient > Summary Operations
131328	DATE	462213/610(462823)	-0.134531	-0.214842	-0.0544813	0.00100808	LOGISTIC-BINARY	Date I37 first reported (pulmonary valve disorders)	2409	Health-related outcomes	First occurrences	First occurrences	2409	Health-related outcomes > First occurrences > Circulatory system disorders
41248#6007	CAT-MUL	446032/248(446280)	-0.21013	-0.33632	-0.0847266	0.00106244	LOGISTIC-BINARY	Destinations on discharge from hospital (recoded): Transfer within NHS provider: Geriatrics	100091	Health-related outcomes	2000	Hospital inpatient	2001	Summary Administration	2001	Health-related outcomes > Hospital inpatient > Summary Administration
30650	CONTINUOUS	439664	0.00471698	0.00188322	0.00755074	0.00110444	LINEAR	Aspartate aminotransferase	100078	Biological samples	100079	Assay results	100080	Blood assays	17518	Biological samples > Assay results > Blood assays > Blood biochemistry
41249#2000	CAT-MUL	420521/41627(462148)	-0.0168174	-0.0269544	-0.0066852	0.0011444	LOGISTIC-BINARY	Methods of admission to hospital (recoded): Emergency admission	100091	Health-related outcomes	2000	Hospital inpatient	2001	Summary Administration	2001	Health-related outcomes > Hospital inpatient > Summary Administration
5983	INTEGER	68135	0.0121007	0.00467041	0.019531	0.00141363	LINEAR	ECG, heart rate	100000	UK Biobank Assessment Centre	100006	Physical measures	100012	ECG during exercise	100012	UK Biobank Assessment Centre > Physical measures > ECG during exercise
41226#2	CAT-MUL	2968/10608(13576)	0.0672437	0.0257521	0.108831	0.00150826	LOGISTIC-BINARY	Sex of baby: Female	100091	Health-related outcomes	2000	Hospital inpatient	2003	Summary Maternity	2003	Health-related outcomes > Hospital inpatient > Summary Maternity
20544#17	CAT-MUL	148276/581(148857)	0.12658	0.0457823	0.206941	0.00207931	LOGISTIC-BINARY	Mental health problems ever diagnosed by a professional: Agoraphobia	100089	Online follow-up	136	Mental health	137	Mental distress	137	Online follow-up > Mental health > Mental distress
22601#23153402	CAT-MUL	106708/6971(113679)	0.0384196	0.0137265	0.0630877	0.00227952	LOGISTIC-BINARY	Job coding: primary /junior school teacher or teaching professional, nursery school teacher (including head teacher)	100089	Online follow-up	123	Work environment	130	Employment history	130	Online follow-up > Work environment > Employment history
22617#2315	CAT-MUL	106708/6971(113679)	0.0384196	0.0137265	0.0630877	0.00227952	LOGISTIC-BINARY	Job code - historical: Primary and nursery education teaching professionals	100089	Online follow-up	123	Work environment	130	Employment history	130	Online follow-up > Work environment > Employment history
41210#L852	CAT-MUL	462584/239(462823)	-0.198455	-0.327123	-0.0703517	0.00245415	LOGISTIC-BINARY	Operative procedures - secondary OPCS4: L85.2 Ligation of short saphenous vein	100091	Health-related outcomes	2000	Hospital inpatient	2005	Summary Operations	2005	Health-related outcomes > Hospital inpatient > Summary Operations
22613#1	CAT-MUL	93952/17384(111336)	0.0254485	0.0089473	0.041942	0.0024992	LOGISTIC-BINARY	Worked with paints, thinners or glues	100089	Online follow-up	123	Work environment	130	Employment history	130	Online follow-up > Work environment > Employment history
41200#U543	CAT-MUL	461750/1073(462823)	-0.092858	-0.153326	-0.0325569	0.0025783	LOGISTIC-BINARY	Operative procedures - main OPCS4: U54.3 Delivery of rehabilitation for stroke	100091	Health-related outcomes	2000	Hospital inpatient	2005	Summary Operations	2005	Health-related outcomes > Hospital inpatient > Summary Operations
22601#91493353	CAT-MUL	113426/253(113679)	0.181545	0.0597754	0.3023	0.0033459	LOGISTIC-BINARY	Job coding: sales room assistant, wine merchant's cellar man; order/stock filler, stock/store keeper; lorry/warehouse loader/checker/weigher, goods porter, customs attendant	100089	Online follow-up	123	Work environment	130	Employment history	130	Online follow-up > Work environment > Employment history
41210#C141	CAT-MUL	462618/205(462823)	0.200462	0.0654118	0.33422	0.00346854	LOGISTIC-BINARY	Operative procedures - secondary OPCS4: C14.1 Flap of skin to eyelid	100091	Health-related outcomes	2000	Hospital inpatient	2005	Summary Operations	2005	Health-related outcomes > Hospital inpatient > Summary Operations
20531	CAT-SIN	125852/21985(147837)	-0.0217939	-0.0364186	-0.0071782	0.00348149	LOGISTIC-BINARY	Victim of sexual assault	100089	Online follow-up	136	Mental health	145	Traumatic events	145	Online follow-up > Mental health > Traumatic events
132034	DATE	459568/3255(462823)	0.0512208	0.016821	0.085553	0.00348671	LOGISTIC-BINARY	Date N19 first reported (unspecified renal failure)	2414	Health-related outcomes	First occurrences	First occurrences	2414	Health-related outcomes > First occurrences > Genitourinary system disorders
41272#X339	CAT-MUL	458405/4418(462823)	-0.0441738	-0.0739482	-0.0144436	0.00361219	LOGISTIC-BINARY	Operative procedures - OPCS4: X33.9 Unspecified other blood transfusion	100091	Health-related outcomes	2000	Hospital inpatient	2005	Summary Operations	2005	Health-related outcomes > Hospital inpatient > Summary Operations
22601#33123442	CAT-MUL	112260/1419(113679)	-0.0773902	-0.1303	-0.024625	0.00409573	LOGISTIC-BINARY	Job coding: police officer (sergeant or below)	100089	Online follow-up	123	Work environment	130	Employment history	130	Online follow-up > Work environment > Employment history
22617#3312	CAT-MUL	112260/1419(113679)	-0.0773902	-0.1303	-0.024625	0.00409573	LOGISTIC-BINARY	Job code - historical: Police officers (sergeant and below)	100089	Online follow-up	123	Work environment	130	Employment history	130	Online follow-up > Work environment > Employment history
41210#Q103	CAT-MUL	459850/2973(462823)	-0.0529765	-0.0893214	-0.0166972	0.00424356	LOGISTIC-BINARY	Operative procedures - secondary OPCS4: Q10.3 Dilation of cervix uteri and curettage of uterus NEC	100091	Health-related outcomes	2000	Hospital inpatient	2005	Summary Operations	2005	Health-related outcomes > Hospital inpatient > Summary Operations
21049	CAT-SIN	166230	-0.0133508	-0.0225152	-0.0041864	0.00429964	ORDERED-LOGISTIC	Degree bothered by pain in arms/legs/joints in the past 3 months	100089	Online follow-up	153	Digestive health	153	Digestive health	153	Online follow-up > Digestive health
41210#U117	CAT-MUL	462473/350(462823)	0.150198	0.0464401	0.253233	0.00441493	LOGISTIC-BINARY	Operative procedures - secondary OPCS4: U11.7 Magnetic resonance angiography	100091	Health-related outcomes	2000	Hospital inpatient	2005	Summary Operations	2005	Health-related outcomes > Hospital inpatient > Summary Operations
40011#8500	CAT-MUL	448279/14544(462823)	-0.0243913	-0.0412174	-0.0075788	0.00447788	LOGISTIC-BINARY	Histology of cancer tumour: Duct adenocarcinoma	100091	Health-related outcomes	100092	Cancer register	100092	Cancer register	100092	Health-related outcomes > Cancer register
6147#4	CAT-MUL	447843/12509(460352)	-0.0257756	-0.043646	-0.0079208	0.00467986	LOGISTIC-BINARY	Reason for glasses/contact lenses: For 'astigmatism'	100000	UK Biobank Assessment Centre	100025	Touchscreen	100036	Health and medical history	100041	UK Biobank Assessment Centre > Touchscreen > Health and medical history > Eyesight
131054	DATE	457422/5401(462823)	-0.0388155	-0.0657766	-0.0118906	0.00474811	LOGISTIC-BINARY	Date G44 first reported (other headache syndromes)	2406	Health-related outcomes	First occurrences	First occurrences	2406	Health-related outcomes > First occurrences > Nervous system disorders
41272#T676	CAT-MUL	460159/2664(462823)	-0.0547619	-0.0930866	-0.0165093	0.00505959	LOGISTIC-BINARY	Operative procedures - OPCS4: T67.6 Primary simple repair of tendon	100091	Health-related outcomes	2000	Hospital inpatient	2005	Summary Operations	2005	Health-related outcomes > Hospital inpatient > Summary Operations
131366	DATE	454611/8212(462823)	-0.0313806	-0.0533707	-0.0094152	0.00513274	LOGISTIC-BINARY	Date I63 first reported (cerebral infarction)	2409	Health-related outcomes	First occurrences	First occurrences	2409	Health-related outcomes > First occurrences > Circulatory system disorders
1757	CAT-SIN	423829	-0.0097648	-0.0166309	-0.0028986	0.00531288	ORDERED-LOGISTIC	Facial ageing		100000	UK Biobank Assessment Centre	100025	Touchscreen	100050	Lifestyle and environment	100055	UK Biobank Assessment Centre > Touchscreen > Lifestyle and environment > Sun exposure
20003#1140909368	CAT-MUL	462429/317(462746)	0.15406	0.0450129	0.262311	0.00545493	LOGISTIC-BINARY	Treatment/medication code: carvedilol	100000	UK Biobank Assessment Centre	100071	Verbal interview	100075	Medications	100075	UK Biobank Assessment Centre > Verbal interview > Medications
90091	CONTINUOUS	98437	0.00888795	0.00261778	0.0151581	0.00546582	LINEAR	No-wear time bias adjusted acceleration maximum	100088	Additional exposures	1008	Physical activity measurement	1009	Acceleration averages	1009	Additional exposures > Physical activity measurement > Acceleration averages
131960	DATE	382007/80816(462823)	-0.0107927	-0.0184224	-0.0031652	0.00555596	LOGISTIC-BINARY	Date M79 first reported (other soft tissue disorders, not elsewhere classified)	2413	Health-related outcomes	First occurrences	First occurrences	2413	Health-related outcomes > First occurrences > Musculoskeletal system and connective tissue disorders
41272#Q353	CAT-MUL	462544/279(462823)	-0.167313	-0.286557	-0.0487176	0.00583283	LOGISTIC-BINARY	Operative procedures - OPCS4: Q35.3 Endoscopic bilateral ringing of fallopian tubes	100091	Health-related outcomes	2000	Hospital inpatient	2005	Summary Operations	2005	Health-related outcomes > Hospital inpatient > Summary Operations
41232#20	CAT-MUL	458793/4030(462823)	-0.0438108	-0.0750431	-0.0126248	0.00593528	LOGISTIC-BINARY	Administrative and legal statuses: Private patient: not formally detained	100091	Health-related outcomes	2000	Hospital inpatient	2001	Summary Administration	2001	Health-related outcomes > Hospital inpatient > Summary Administration
41200#A558	CAT-MUL	462098/725(462823)	-0.103173	-0.176786	-0.0297969	0.00593553	LOGISTIC-BINARY	Operative procedures - main OPCS4: A55.8 Other specified diagnostic spinal puncture	100091	Health-related outcomes	2000	Hospital inpatient	2005	Summary Operations	2005	Health-related outcomes > Hospital inpatient > Summary Operations
22617#2121	CAT-MUL	112559/1120(113679)	0.0820206	0.0232108	0.140631	0.006179	LOGISTIC-BINARY	Job code - historical: Civil engineers	100089	Online follow-up	123	Work environment	130	Employment history	130	Online follow-up > Work environment > Employment history
41210#G342	CAT-MUL	462622/201(462823)	-0.195491	-0.335842	-0.0558273	0.00622039	LOGISTIC-BINARY	Operative procedures - secondary OPCS4: G34.2 Creation of temporary gastrostomy	100091	Health-related outcomes	2000	Hospital inpatient	2005	Summary Operations	2005	Health-related outcomes > Hospital inpatient > Summary Operations
41272#X338	CAT-MUL	462496/327(462823)	-0.153083	-0.262976	-0.0436649	0.00622422	LOGISTIC-BINARY	Operative procedures - OPCS4: X33.8 Other specified other blood transfusion	100091	Health-related outcomes	2000	Hospital inpatient	2005	Summary Operations	2005	Health-related outcomes > Hospital inpatient > Summary Operations
20001#1023	CAT-MUL	462418/328(462746)	-0.152601	-0.262337	-0.0433419	0.00631319	LOGISTIC-BINARY	Cancer code, self-reported: rectal cancer	100000	UK Biobank Assessment Centre	100071	Verbal interview	100074	Medical conditions	100074	UK Biobank Assessment Centre > Verbal interview > Medical conditions
41210#X831	CAT-MUL	462136/687(462823)	0.103441	0.0289878	0.177551	0.00634851	LOGISTIC-BINARY	Operative procedures - secondary OPCS4: X83.1 Blood products Band 1	100091	Health-related outcomes	2000	Hospital inpatient	2005	Summary Operations	2005	Health-related outcomes > Hospital inpatient > Summary Operations
3466	CAT-SIN	33283	-0.0271204	-0.0466077	-0.0076331	0.00638056	ORDERED-LOGISTIC	Time from waking to first cigarette	100000	UK Biobank Assessment Centre	100025	Touchscreen	100050	Lifestyle and environment	100058	UK Biobank Assessment Centre > Touchscreen > Lifestyle and environment > Smoking
41200#E042	CAT-MUL	462422/401(462823)	0.134306	0.0374614	0.230511	0.00639314	LOGISTIC-BINARY	Operative procedures - main OPCS4: E04.2 Excision of turbinate of nose NEC	100091	Health-related outcomes	2000	Hospital inpatient	2005	Summary Operations	2005	Health-related outcomes > Hospital inpatient > Summary Operations
132296	DATE	462540/283(462823)	0.159583	0.0442769	0.27396	0.00646418	LOGISTIC-BINARY	Date O90 first reported (complications of the puerperium, not elsewhere classified)	2415	Health-related outcomes	First occurrences	First occurrences	2415	Health-related outcomes > First occurrences > Pregnancy, childbirth and the puerperium
132100	DATE	460865/1958(462823)	-0.061918	-0.106556	-0.0173773	0.0064962	LOGISTIC-BINARY	Date N62 first reported (hypertrophy of breast)	2414	Health-related outcomes	First occurrences	First occurrences	2414	Health-related outcomes > First occurrences > Genitourinary system disorders
20084#474	CAT-MUL	61969/2959(64928)	0.0517363	0.0144019	0.0890078	0.00656008	LOGISTIC-BINARY	Vitamin and/or mineral supplement use: Evening primrose	100089	Online follow-up	100090	Diet by 24-hour recall	100112	Vitamin/mineral supplements yesterday	100112	Online follow-up > Diet by 24-hour recall > Vitamin/mineral supplements yesterday
2345	CAT-SIN	308969/146107(455076)	-0.0092285	-0.0158984	-0.0025595	0.00668748	LOGISTIC-BINARY	Ever had bowel cancer screening	100000	UK Biobank Assessment Centre	100025	Touchscreen	100036	Health and medical history	100040	UK Biobank Assessment Centre > Touchscreen > Health and medical history > Cancer screening
131448	DATE	462596/227(462823)	-0.182031	-0.313898	-0.0507971	0.00669923	LOGISTIC-BINARY	Date J14 first reported (pneumonia due to haemophilus influenzae)	2410	Health-related outcomes	First occurrences	First occurrences	2410	Health-related outcomes > First occurrences > Respiratory system disorders
41200#S021	CAT-MUL	462612/211(462823)	0.18271	0.0497665	0.314354	0.00679956	LOGISTIC-BINARY	Operative procedures - main OPCS4: S02.1 Abdominoplasty	100091	Health-related outcomes	2000	Hospital inpatient	2005	Summary Operations	2005	Health-related outcomes > Hospital inpatient > Summary Operations
41200#M479	CAT-MUL	456100/6723(462823)	-0.0334707	-0.0578031	-0.0091682	0.00698184	LOGISTIC-BINARY	Operative procedures - main OPCS4: M47.9 Unspecified urethral catheterisation of bladder	100091	Health-related outcomes	2000	Hospital inpatient	2005	Summary Operations	2005	Health-related outcomes > Hospital inpatient > Summary Operations
41221#2	CAT-MUL	10237/328(10565)	-0.153474	-0.265266	-0.0422145	0.00699473	LOGISTIC-BINARY	Delivery methods: Low forceps, not breech	100091	Health-related outcomes	2000	Hospital inpatient	2003	Summary Maternity	2003	Health-related outcomes > Hospital inpatient > Summary Maternity
131342	DATE	452394/10429(462823)	0.0268584	0.00731195	0.0463858	0.00704932	LOGISTIC-BINARY	Date I44 first reported (atrioventricular and left bundle-branch block)	2409	Health-related outcomes	First occurrences	First occurrences	2409	Health-related outcomes > First occurrences > Circulatory system disorders
41210#A651	CAT-MUL	462089/734(462823)	0.0987606	0.0266965	0.170502	0.00710391	LOGISTIC-BINARY	Operative procedures - secondary OPCS4: A65.1 Carpal tunnel release	100091	Health-related outcomes	2000	Hospital inpatient	2005	Summary Operations	2005	Health-related outcomes > Hospital inpatient > Summary Operations
130014	DATE	462342/481(462823)	0.121418	0.0325911	0.209734	0.00721789	LOGISTIC-BINARY	Date A07 first reported (other protozoal intestinal diseases)	2401	Health-related outcomes	First occurrences	First occurrences	2401	Health-related outcomes > First occurrences > Certain infectious and parasitic diseases
131458	DATE	457661/5162(462823)	-0.0377441	-0.0653669	-0.0101608	0.00736068	LOGISTIC-BINARY	Date J20 first reported (acute bronchitis)	2410	Health-related outcomes	First occurrences	First occurrences	2410	Health-related outcomes > First occurrences > Respiratory system disorders
41272#U543	CAT-MUL	461643/1180(462823)	-0.0786672	-0.136281	-0.0212092	0.00736743	LOGISTIC-BINARY	Operative procedures - OPCS4: U54.3 Delivery of rehabilitation for stroke	100091	Health-related outcomes	2000	Hospital inpatient	2005	Summary Operations	2005	Health-related outcomes > Hospital inpatient > Summary Operations
131152	DATE	462384/439(462823)	0.126718	0.0337167	0.21917	0.0074016	LOGISTIC-BINARY	Date H17 first reported (corneal scars and opacities)	2407	Health-related outcomes	First occurrences	First occurrences	2407	Health-related outcomes > First occurrences > Eye and adnexa disorders
41210#Z284	CAT-MUL	446238/16585(462823)	-0.0211171	-0.036684	-0.0055623	0.00781832	LOGISTIC-BINARY	Operative procedures - secondary OPCS4: Z28.4 Transverse colon	100091	Health-related outcomes	2000	Hospital inpatient	2005	Summary Operations	2005	Health-related outcomes > Hospital inpatient > Summary Operations
41272#Z284	CAT-MUL	446238/16585(462823)	-0.0211171	-0.036684	-0.0055623	0.00781832	LOGISTIC-BINARY	Operative procedures - OPCS4: Z28.4 Transverse colon	100091	Health-related outcomes	2000	Hospital inpatient	2005	Summary Operations	2005	Health-related outcomes > Hospital inpatient > Summary Operations
131850	DATE	451810/11013(462823)	-0.0257221	-0.0447123	-0.0067502	0.00790646	LOGISTIC-BINARY	Date M06 first reported (other rheumatoid arthritis)	2413	Health-related outcomes	First occurrences	First occurrences	2413	Health-related outcomes > First occurrences > Musculoskeletal system and connective tissue disorders
41272#G699	CAT-MUL	462390/433(462823)	0.126173	0.0327488	0.219027	0.00793306	LOGISTIC-BINARY	Operative procedures - OPCS4: G69.9 Unspecified excision of ileum	100091	Health-related outcomes	2000	Hospital inpatient	2005	Summary Operations	2005	Health-related outcomes > Hospital inpatient > Summary Operations
41272#T411	CAT-MUL	462446/377(462823)	0.134885	0.0345569	0.234561	0.00820781	LOGISTIC-BINARY	Operative procedures - OPCS4: T41.1 Open biopsy of lesion of peritoneum NEC	100091	Health-related outcomes	2000	Hospital inpatient	2005	Summary Operations	2005	Health-related outcomes > Hospital inpatient > Summary Operations
20086#8	CAT-MUL	63555/1373(64928)	0.0716506	0.018307	0.124835	0.00837585	LOGISTIC-BINARY	Type of special diet followed: Gluten-free	100089	Online follow-up	100090	Diet by 24-hour recall	100097	Typical diet yesterday	100097	Online follow-up > Diet by 24-hour recall > Typical diet yesterday
40006#C503	CAT-MUL	462072/751(462823)	0.0956284	0.0243061	0.166636	0.00844891	LOGISTIC-BINARY	Type of cancer: ICD10: C50.3 Lower-inner quadrant of breast	100091	Health-related outcomes	100092	Cancer register	100092	Cancer register	100092	Health-related outcomes > Cancer register
41272#Q103	CAT-MUL	455465/7358(462823)	-0.0312359	-0.0545258	-0.0079738	0.00853119	LOGISTIC-BINARY	Operative procedures - OPCS4: Q10.3 Dilation of cervix uteri and curettage of uterus NEC	100091	Health-related outcomes	2000	Hospital inpatient	2005	Summary Operations	2005	Health-related outcomes > Hospital inpatient > Summary Operations
41210#Z495	CAT-MUL	461565/1258(462823)	-0.0745853	-0.130322	-0.0189955	0.0086278	LOGISTIC-BINARY	Operative procedures - secondary OPCS4: Z49.5 Skin of buttock	100091	Health-related outcomes	2000	Hospital inpatient	2005	Summary Operations	2005	Health-related outcomes > Hospital inpatient > Summary Operations
41272#Z495	CAT-MUL	461565/1258(462823)	-0.0745853	-0.130322	-0.0189955	0.0086278	LOGISTIC-BINARY	Operative procedures - OPCS4: Z49.5 Skin of buttock	100091	Health-related outcomes	2000	Hospital inpatient	2005	Summary Operations	2005	Health-related outcomes > Hospital inpatient > Summary Operations
41200#W381	CAT-MUL	455558/7265(462823)	-0.0311796	-0.0544809	-0.0079057	0.00868535	LOGISTIC-BINARY	Operative procedures - main OPCS4: W38.1 Primary total prosthetic replacement of hip joint not using cement	100091	Health-related outcomes	2000	Hospital inpatient	2005	Summary Operations	2005	Health-related outcomes > Hospital inpatient > Summary Operations
22614#1	CAT-MUL	106139/4223(110362)	-0.0412968	-0.0723044	-0.0103392	0.008989	LOGISTIC-BINARY	Worked with pesticides	100089	Online follow-up	123	Work environment	130	Employment history	130	Online follow-up > Work environment > Employment history
41200#U162	CAT-MUL	461026/1797(462823)	-0.0620679	-0.108697	-0.0155429	0.00900452	LOGISTIC-BINARY	Operative procedures - main OPCS4: U16.2 Magnetic resonance cholangiopancreatography	100091	Health-related outcomes	2000	Hospital inpatient	2005	Summary Operations	2005	Health-related outcomes > Hospital inpatient > Summary Operations
41272#X831	CAT-MUL	462071/752(462823)	0.0945853	0.023372	0.165487	0.00908622	LOGISTIC-BINARY	Operative procedures - OPCS4: X83.1 Blood products Band 1	100091	Health-related outcomes	2000	Hospital inpatient	2005	Summary Operations	2005	Health-related outcomes > Hospital inpatient > Summary Operations
41210#E081	CAT-MUL	462008/815(462823)	-0.0920117	-0.161306	-0.0229389	0.009144	LOGISTIC-BINARY	Operative procedures - secondary OPCS4: E08.1 Polypectomy of internal nose	100091	Health-related outcomes	2000	Hospital inpatient	2005	Summary Operations	2005	Health-related outcomes > Hospital inpatient > Summary Operations
41234	INTEGER	405533	-0.0039306	-0.0068895	-0.0009718	0.00922258	LINEAR	Records in HES inpatient diagnoses dataset	2006	Health-related outcomes	Hospital inpatient	Hospital inpatient	2006	Health-related outcomes > Hospital inpatient > Record-level access
41200#G699	CAT-MUL	462531/292(462823)	0.149902	0.0364139	0.262519	0.00935876	LOGISTIC-BINARY	Operative procedures - main OPCS4: G69.9 Unspecified excision of ileum	100091	Health-related outcomes	2000	Hospital inpatient	2005	Summary Operations	2005	Health-related outcomes > Hospital inpatient > Summary Operations
20094#1	CAT-MUL	60079/4849(64928)	0.0387937	0.00950834	0.0680405	0.00937484	LOGISTIC-BINARY	Type of bread roll eaten: white	100089	Online follow-up	100090	Diet by 24-hour recall	100101	Bread/pasta/rice yesterday	100101	Online follow-up > Diet by 24-hour recall > Bread/pasta/rice yesterday
22601#35343267	CAT-MUL	112595/1084(113679)	-0.0796746	-0.140019	-0.019507	0.00955522	LOGISTIC-BINARY	Job coding: financial adviser/agent/consultant, investment analyst, mortgage consultant, financier, pension advisor	100089	Online follow-up	123	Work environment	130	Employment history	130	Online follow-up > Work environment > Employment history
22617#3534	CAT-MUL	112595/1084(113679)	-0.0796746	-0.140019	-0.019507	0.00955522	LOGISTIC-BINARY	Job code - historical: Finance and investment analysts/advisers	100089	Online follow-up	123	Work environment	130	Employment history	130	Online follow-up > Work environment > Employment history
40011#8000	CAT-MUL	459927/2896(462823)	-0.0483581	-0.0851175	-0.0116659	0.0098587	LOGISTIC-BINARY	Histology of cancer tumour: Neoplasm	100091	Health-related outcomes	100092	Cancer register	100092	Cancer register	100092	Health-related outcomes > Cancer register
41210#C544	CAT-MUL	462577/246(462823)	-0.166108	-0.292657	-0.0401612	0.00993147	LOGISTIC-BINARY	Operative procedures - secondary OPCS4: C54.4 Buckling of sclera and local or encircling explant HFQ	100091	Health-related outcomes	2000	Hospital inpatient	2005	Summary Operations	2005	Health-related outcomes > Hospital inpatient > Summary Operations
41272#V548	CAT-MUL	462565/258(462823)	-0.161477	-0.285193	-0.0383325	0.010358	LOGISTIC-BINARY	Operative procedures - OPCS4: V54.8 Other specified other operations on spine	100091	Health-related outcomes	2000	Hospital inpatient	2005	Summary Operations	2005	Health-related outcomes > Hospital inpatient > Summary Operations
41210#Y803	CAT-MUL	460314/2509(462823)	-0.0519416	-0.091755	-0.01221	0.0104771	LOGISTIC-BINARY	Operative procedures - secondary OPCS4: Y80.3 Inhalation anaesthetic NEC	100091	Health-related outcomes	2000	Hospital inpatient	2005	Summary Operations	2005	Health-related outcomes > Hospital inpatient > Summary Operations
41272#Y803	CAT-MUL	460314/2509(462823)	-0.0519416	-0.091755	-0.01221	0.0104771	LOGISTIC-BINARY	Operative procedures - OPCS4: Y80.3 Inhalation anaesthetic NEC	100091	Health-related outcomes	2000	Hospital inpatient	2005	Summary Operations	2005	Health-related outcomes > Hospital inpatient > Summary Operations
41272#W381	CAT-MUL	455537/7286(462823)	-0.0303305	-0.0535967	-0.0070917	0.0105706	LOGISTIC-BINARY	Operative procedures - OPCS4: W38.1 Primary total prosthetic replacement of hip joint not using cement	100091	Health-related outcomes	2000	Hospital inpatient	2005	Summary Operations	2005	Health-related outcomes > Hospital inpatient > Summary Operations
41272#V671	CAT-MUL	462479/344(462823)	0.136425	0.0314855	0.240646	0.0105715	LOGISTIC-BINARY	Operative procedures - OPCS4: V67.1 Primary posterior lumbar medial facetectomy	100091	Health-related outcomes	2000	Hospital inpatient	2005	Summary Operations	2005	Health-related outcomes > Hospital inpatient > Summary Operations
22617#1123	CAT-MUL	113293/386(113679)	0.128604	0.0295642	0.226994	0.0106722	LOGISTIC-BINARY	Job code - historical: Managers in mining and energy	100089	Online follow-up	123	Work environment	130	Employment history	130	Online follow-up > Work environment > Employment history
20003#1141182632	CAT-MUL	462094/652(462746)	0.0990696	0.0227875	0.174986	0.0107272	LOGISTIC-BINARY	Treatment/medication code: spiriva 18micrograms inhalation capsule	100000	UK Biobank Assessment Centre	100071	Verbal interview	100075	Medications	100075	UK Biobank Assessment Centre > Verbal interview > Medications
20003#1140882394	CAT-MUL	462390/356(462746)	0.133685	0.0304582	0.236212	0.0108756	LOGISTIC-BINARY	Treatment/medication code: paracetamol + codeine	100000	UK Biobank Assessment Centre	100071	Verbal interview	100075	Medications	100075	UK Biobank Assessment Centre > Verbal interview > Medications
131524	DATE	461699/1124(462823)	0.0753012	0.0170931	0.133303	0.0110863	LOGISTIC-BINARY	Date J81 first reported (pulmonary oedema)	2410	Health-related outcomes	First occurrences	First occurrences	2410	Health-related outcomes > First occurrences > Respiratory system disorders
41200#H444	CAT-MUL	461761/1062(462823)	-0.0782812	-0.138863	-0.0178761	0.0112072	LOGISTIC-BINARY	Operative procedures - main OPCS4: H44.4 Examination of rectum under anaesthetic	100091	Health-related outcomes	2000	Hospital inpatient	2005	Summary Operations	2005	Health-related outcomes > Hospital inpatient > Summary Operations
41210#Z788	CAT-MUL	462603/220(462823)	-0.172808	-0.306832	-0.0394465	0.011317	LOGISTIC-BINARY	Operative procedures - secondary OPCS4: Z78.8 Specified bone of lower leg NEC	100091	Health-related outcomes	2000	Hospital inpatient	2005	Summary Operations	2005	Health-related outcomes > Hospital inpatient > Summary Operations
41272#Z788	CAT-MUL	462603/220(462823)	-0.172808	-0.306832	-0.0394465	0.011317	LOGISTIC-BINARY	Operative procedures - OPCS4: Z78.8 Specified bone of lower leg NEC	100091	Health-related outcomes	2000	Hospital inpatient	2005	Summary Operations	2005	Health-related outcomes > Hospital inpatient > Summary Operations
41272#J439	CAT-MUL	459346/3477(462823)	-0.0432129	-0.0767355	-0.0097469	0.0114507	LOGISTIC-BINARY	Operative procedures - OPCS4: J43.9 Unspecified diagnostic endoscopic retrograde examination of bile duct and pancreatic duct	100091	Health-related outcomes	2000	Hospital inpatient	2005	Summary Operations	2005	Health-related outcomes > Hospital inpatient > Summary Operations
41251#6005	CAT-MUL	458155/2248(460403)	-0.0537385	-0.0954944	-0.0120822	0.0115552	LOGISTIC-BINARY	Sources of admission to hospital (recoded): Transfer within NHS provider: Medical specialty	100091	Health-related outcomes	2000	Hospital inpatient	2001	Summary Administration	2001	Health-related outcomes > Hospital inpatient > Summary Administration
41200#M441	CAT-MUL	462238/585(462823)	-0.105277	-0.187196	-0.023658	0.0116231	LOGISTIC-BINARY	Operative procedures - main OPCS4: M44.1 Endoscopic lithopaxy	100091	Health-related outcomes	2000	Hospital inpatient	2005	Summary Operations	2005	Health-related outcomes > Hospital inpatient > Summary Operations
6155#6	CAT-MUL	450125/10041(460166)	-0.0254217	-0.0452705	-0.005593	0.0120208	LOGISTIC-BINARY	Vitamin and mineral supplements: Folic acid or Folate (Vit B9)	100000	UK Biobank Assessment Centre	100025	Touchscreen	100036	Health and medical history	100045	UK Biobank Assessment Centre > Touchscreen > Health and medical history > Medication
41200#G438	CAT-MUL	462479/344(462823)	0.133601	0.0287974	0.23768	0.0121775	LOGISTIC-BINARY	Operative procedures - main OPCS4: G43.8 Other specified fibreoptic endoscopic extirpation of lesion of upper gastrointestinal tract	100091	Health-related outcomes	2000	Hospital inpatient	2005	Summary Operations	2005	Health-related outcomes > Hospital inpatient > Summary Operations
41259	INTEGER	406217	-0.0038226	-0.0068164	-0.0008288	0.01233	LINEAR	Records in HES inpatient main dataset	2006	Health-related outcomes	Hospital inpatient	Hospital inpatient	2006	Health-related outcomes > Hospital inpatient > Record-level access
41200#T679	CAT-MUL	462376/447(462823)	-0.119539	-0.213345	-0.0261056	0.0123373	LOGISTIC-BINARY	Operative procedures - main OPCS4: T67.9 Unspecified primary repair of tendon	100091	Health-related outcomes	2000	Hospital inpatient	2005	Summary Operations	2005	Health-related outcomes > Hospital inpatient > Summary Operations
20160	CAT-SIN	180489/280393(460882)	-0.0076068	-0.0135664	-0.0016469	0.0123622	LOGISTIC-BINARY	Ever smoked		100000	UK Biobank Assessment Centre	100025	Touchscreen	100050	Lifestyle and environment	100058	UK Biobank Assessment Centre > Touchscreen > Lifestyle and environment > Smoking
41272#A624	CAT-MUL	462469/354(462823)	-0.13419	-0.239655	-0.0291703	0.0124652	LOGISTIC-BINARY	Operative procedures - OPCS4: A62.4 Primary microsurgical repair of peripheral nerve NEC	100091	Health-related outcomes	2000	Hospital inpatient	2005	Summary Operations	2005	Health-related outcomes > Hospital inpatient > Summary Operations
2178	CAT-SIN	460661	-0.0071727	-0.0128109	-0.0015346	0.0126509	ORDERED-LOGISTIC	Overall health rating	100000	UK Biobank Assessment Centre	100025	Touchscreen	100036	Health and medical history	100042	UK Biobank Assessment Centre > Touchscreen > Health and medical history > General health
131488	DATE	462148/675(462823)	0.0950596	0.0201008	0.169665	0.0127281	LOGISTIC-BINARY	Date J42 first reported (unspecified chronic bronchitis)	2410	Health-related outcomes	First occurrences	First occurrences	2410	Health-related outcomes > First occurrences > Respiratory system disorders
41272#T773	CAT-MUL	462471/352(462823)	0.130802	0.027148	0.233753	0.0130842	LOGISTIC-BINARY	Operative procedures - OPCS4: T77.3 Partial excision of muscle NEC	100091	Health-related outcomes	2000	Hospital inpatient	2005	Summary Operations	2005	Health-related outcomes > Hospital inpatient > Summary Operations
131114	DATE	457899/4924(462823)	-0.0356485	-0.0638411	-0.0074963	0.0131353	LOGISTIC-BINARY	Date G93 first reported (other disorders of brain)	2406	Health-related outcomes	First occurrences	First occurrences	2406	Health-related outcomes > First occurrences > Nervous system disorders
1508-2	CAT-SIN	202230/362353	-999	-999	-999	0.0131516	MULTINOMIAL-LOGISTIC	Coffee type		100000	UK Biobank Assessment Centre	100025	Touchscreen	100050	Lifestyle and environment	100052	UK Biobank Assessment Centre > Touchscreen > Lifestyle and environment > Diet
20003#1140916288	CAT-MUL	462517/229(462746)	0.161103	0.0331248	0.287929	0.01321	LOGISTIC-BINARY	Treatment/medication code: efexor 37.5mg tablet	100000	UK Biobank Assessment Centre	100071	Verbal interview	100075	Medications	100075	UK Biobank Assessment Centre > Verbal interview > Medications
20003#1140879494	CAT-MUL	462206/540(462746)	0.105684	0.0217868	0.189135	0.013311	LOGISTIC-BINARY	Treatment/medication code: metoclopramide	100000	UK Biobank Assessment Centre	100071	Verbal interview	100075	Medications	100075	UK Biobank Assessment Centre > Verbal interview > Medications
41210#X292	CAT-MUL	460752/2071(462823)	-0.0546139	-0.0979894	-0.0113313	0.0134956	LOGISTIC-BINARY	Operative procedures - secondary OPCS4: X29.2 Continuous intravenous infusion of therapeutic substance NEC	100091	Health-related outcomes	2000	Hospital inpatient	2005	Summary Operations	2005	Health-related outcomes > Hospital inpatient > Summary Operations
40006#C437	CAT-MUL	461407/1416(462823)	0.0654858	0.0133908	0.117421	0.0136063	LOGISTIC-BINARY	Type of cancer: ICD10: C43.7 Malignant melanoma of lower limb, including hip	100091	Health-related outcomes	100092	Cancer register	100092	Cancer register	100092	Health-related outcomes > Cancer register
41272#F092	CAT-MUL	462535/288(462823)	0.143036	0.0286534	0.256519	0.013877	LOGISTIC-BINARY	Operative procedures - OPCS4: F09.2 Surgical removal of impacted tooth NEC	100091	Health-related outcomes	2000	Hospital inpatient	2005	Summary Operations	2005	Health-related outcomes > Hospital inpatient > Summary Operations
41200#B285	CAT-MUL	458509/4314(462823)	-0.0376912	-0.0679296	-0.0074985	0.0144882	LOGISTIC-BINARY	Operative procedures - main OPCS4: B28.5 Wire guided partial excision of breast	100091	Health-related outcomes	2000	Hospital inpatient	2005	Summary Operations	2005	Health-related outcomes > Hospital inpatient > Summary Operations
41272#M653	CAT-MUL	458476/4347(462823)	-0.0378371	-0.0681963	-0.0075241	0.0145017	LOGISTIC-BINARY	Operative procedures - OPCS4: M65.3 Endoscopic resection of prostate NEC	100091	Health-related outcomes	2000	Hospital inpatient	2005	Summary Operations	2005	Health-related outcomes > Hospital inpatient > Summary Operations
41249#2016	CAT-MUL	460912/1067(461979)	-0.0751109	-0.13566	-0.0147298	0.0149086	LOGISTIC-BINARY	Methods of admission to hospital (recoded): Emergency admission: via A&E of another hospital provide	100091	Health-related outcomes	2000	Hospital inpatient	2001	Summary Administration	2001	Health-related outcomes > Hospital inpatient > Summary Administration
41222#2	CAT-MUL	5594/1676(7270)	0.0676512	0.012987	0.12229	0.015244	LOGISTIC-BINARY	Delivery onset methods: Caesarean section	100091	Health-related outcomes	2000	Hospital inpatient	2003	Summary Maternity	2003	Health-related outcomes > Hospital inpatient > Summary Maternity
41200#Q353	CAT-MUL	462585/238(462823)	-0.159224	-0.288231	-0.0309883	0.015277	LOGISTIC-BINARY	Operative procedures - main OPCS4: Q35.3 Endoscopic bilateral ringing of fallopian tubes	100091	Health-related outcomes	2000	Hospital inpatient	2005	Summary Operations	2005	Health-related outcomes > Hospital inpatient > Summary Operations
41251#5000	CAT-MUL	458360/2046(460406)	-0.0538763	-0.0975029	-0.0103591	0.0153721	LOGISTIC-BINARY	Sources of admission to hospital (recoded): Transfer to other NHS provider	100091	Health-related outcomes	2000	Hospital inpatient	2001	Summary Administration	2001	Health-related outcomes > Hospital inpatient > Summary Administration
41272#A818	CAT-MUL	462390/433(462823)	-0.11754	-0.212811	-0.0226525	0.0154067	LOGISTIC-BINARY	Operative procedures - OPCS4: A81.8 Other specified other operations on sympathetic nerve	100091	Health-related outcomes	2000	Hospital inpatient	2005	Summary Operations	2005	Health-related outcomes > Hospital inpatient > Summary Operations
41272#W663	CAT-MUL	462262/561(462823)	-0.103208	-0.186862	-0.0198616	0.0154208	LOGISTIC-BINARY	Operative procedures - OPCS4: W66.3 Primary manipulative closed reduction of fracture dislocation of joint NEC	100091	Health-related outcomes	2000	Hospital inpatient	2005	Summary Operations	2005	Health-related outcomes > Hospital inpatient > Summary Operations
1060	INTEGER	364329	0.00808906	0.00153901	0.0146391	0.0154986	ORDERED-LOGISTIC	Time spent outdoors in winter	100000	UK Biobank Assessment Centre	100025	Touchscreen	100050	Lifestyle and environment	100055	UK Biobank Assessment Centre > Touchscreen > Lifestyle and environment > Sun exposure
41272#U162	CAT-MUL	459857/2966(462823)	-0.0446526	-0.0809325	-0.0084381	0.0157596	LOGISTIC-BINARY	Operative procedures - OPCS4: U16.2 Magnetic resonance cholangiopancreatography	100091	Health-related outcomes	2000	Hospital inpatient	2005	Summary Operations	2005	Health-related outcomes > Hospital inpatient > Summary Operations
41229#5ND	CAT-MUL	456142/6681(462823)	0.0296967	0.00557106	0.0537906	0.0157724	LOGISTIC-BINARY	PCT responsible for patient data: COUNTY DURHAM PCT	100091	Health-related outcomes	2000	Hospital inpatient	2001	Summary Administration	2001	Health-related outcomes > Hospital inpatient > Summary Administration
41272#A558	CAT-MUL	462039/784(462823)	-0.0868682	-0.157584	-0.0163797	0.0158911	LOGISTIC-BINARY	Operative procedures - OPCS4: A55.8 Other specified diagnostic spinal puncture	100091	Health-related outcomes	2000	Hospital inpatient	2005	Summary Operations	2005	Health-related outcomes > Hospital inpatient > Summary Operations
20003#1141180036	CAT-MUL	461807/939(462746)	0.0782937	0.0145341	0.141807	0.0158929	LOGISTIC-BINARY	Treatment/medication code: fybogel orange s/f granules	100000	UK Biobank Assessment Centre	100071	Verbal interview	100075	Medications	100075	UK Biobank Assessment Centre > Verbal interview > Medications
41272#F053	CAT-MUL	462486/337(462823)	0.129785	0.0238165	0.235008	0.0160079	LOGISTIC-BINARY	Operative procedures - OPCS4: F05.3 Suture of lip	100091	Health-related outcomes	2000	Hospital inpatient	2005	Summary Operations	2005	Health-related outcomes > Hospital inpatient > Summary Operations
41246#1670	CAT-MUL	442942/478(443420)	-0.11013	-0.200016	-0.020709	0.016064	LOGISTIC-BINARY	Treatment speciality of consultant (recoded): Intensive therapy unit	100091	Health-related outcomes	2000	Hospital inpatient	2001	Summary Administration	2001	Health-related outcomes > Hospital inpatient > Summary Administration
90045	CONTINUOUS	98437	0.0074509	0.00138013	0.0135217	0.0161491	LINEAR	Average acceleration 18:00 - 18:59	100088	Additional exposures	1008	Physical activity measurement	1009	Acceleration averages	1009	Additional exposures > Physical activity measurement > Acceleration averages
2926	INTEGER	104394	-0.0136837	-0.0248838	-0.0024835	0.0166401	ORDERED-LOGISTIC	Number of unsuccessful stop-smoking attempts	100000	UK Biobank Assessment Centre	100025	Touchscreen	100050	Lifestyle and environment	100058	UK Biobank Assessment Centre > Touchscreen > Lifestyle and environment > Smoking
41210#Z804	CAT-MUL	462067/756(462823)	-0.087703	-0.159638	-0.0160041	0.0166946	LOGISTIC-BINARY	Operative procedures - secondary OPCS4: Z80.4 Phalanx of toe NEC	100091	Health-related outcomes	2000	Hospital inpatient	2005	Summary Operations	2005	Health-related outcomes > Hospital inpatient > Summary Operations
41272#Z804	CAT-MUL	462067/756(462823)	-0.087703	-0.159638	-0.0160041	0.0166946	LOGISTIC-BINARY	Operative procedures - OPCS4: Z80.4 Phalanx of toe NEC	100091	Health-related outcomes	2000	Hospital inpatient	2005	Summary Operations	2005	Health-related outcomes > Hospital inpatient > Summary Operations
41272#T853	CAT-MUL	462522/301(462823)	-0.139214	-0.253658	-0.0252715	0.0168855	LOGISTIC-BINARY	Operative procedures - OPCS4: T85.3 Block dissection of mediastinal lymph nodes	100091	Health-related outcomes	2000	Hospital inpatient	2005	Summary Operations	2005	Health-related outcomes > Hospital inpatient > Summary Operations
41272#M471	CAT-MUL	460981/1842(462823)	-0.05616	-0.102313	-0.0101101	0.0169594	LOGISTIC-BINARY	Operative procedures - OPCS4: M47.1 Urethral irrigation of bladder	100091	Health-related outcomes	2000	Hospital inpatient	2005	Summary Operations	2005	Health-related outcomes > Hospital inpatient > Summary Operations
21000-1001	CAT-SIN	429227/460792	-999	-999	-999	0.0171892	MULTINOMIAL-LOGISTIC	Ethnic background	100000	UK Biobank Assessment Centre	100025	Touchscreen	100062	Sociodemographics	100065	UK Biobank Assessment Centre > Touchscreen > Sociodemographics > Ethnicity
131616	DATE	454969/7854(462823)	-0.0272182	-0.0496502	-0.0048118	0.017335	LOGISTIC-BINARY	Date K42 first reported (umbilical hernia)	2411	Health-related outcomes	First occurrences	First occurrences	2411	Health-related outcomes > First occurrences > Digestive system disorders
90160	CONTINUOUS	98437	-0.0076025	-0.0138688	-0.0013362	0.0174118	LINEAR	Error tolerance after calibration	100088	Additional exposures	1008	Physical activity measurement	1012	Accelerometer calibration	1012	Additional exposures > Physical activity measurement > Accelerometer calibration
132580	DATE	462498/325(462823)	-0.133264	-0.243329	-0.0236812	0.0174121	LOGISTIC-BINARY	Date Q85 first reported (phakomatoses, not elsewhere classified)	2417	Health-related outcomes	First occurrences	First occurrences	2417	Health-related outcomes > First occurrences > Congenital disruptions and chromosomal abnormalities
130830	DATE	461458/1365(462823)	-0.0647187	-0.118161	-0.0114155	0.0174759	LOGISTIC-BINARY	Date E88 first reported (other metabolic disorders)	2404	Health-related outcomes	First occurrences	First occurrences	2404	Health-related outcomes > First occurrences > Endocrine, nutritional and metabolic diseases
41210#S066	CAT-MUL	462239/584(462823)	0.0976211	0.0168889	0.177944	0.0175068	LOGISTIC-BINARY	Operative procedures - secondary OPCS4: S06.6 Re-excision of skin margins of head or neck	100091	Health-related outcomes	2000	Hospital inpatient	2005	Summary Operations	2005	Health-related outcomes > Hospital inpatient > Summary Operations
41210#T853	CAT-MUL	462526/297(462823)	-0.139302	-0.254507	-0.0246054	0.017552	LOGISTIC-BINARY	Operative procedures - secondary OPCS4: T85.3 Block dissection of mediastinal lymph nodes	100091	Health-related outcomes	2000	Hospital inpatient	2005	Summary Operations	2005	Health-related outcomes > Hospital inpatient > Summary Operations
131190	DATE	452296/10527(462823)	-0.0235799	-0.0430563	-0.0041221	0.0175942	LOGISTIC-BINARY	Date H43 first reported (disorders of vitreous body)	2407	Health-related outcomes	First occurrences	First occurrences	2407	Health-related outcomes > First occurrences > Eye and adnexa disorders
1100	CAT-SIN	418127	0.00706629	0.00122377	0.0129088	0.0177626	ORDERED-LOGISTIC	Drive faster than motorway speed limit	100000	UK Biobank Assessment Centre	100025	Touchscreen	100050	Lifestyle and environment	100054	UK Biobank Assessment Centre > Touchscreen > Lifestyle and environment > Physical activity
22617#3433	CAT-MUL	113007/672(113679)	0.0912228	0.0156133	0.166482	0.0177831	LOGISTIC-BINARY	Job code - historical: Public relations officers	100089	Online follow-up	123	Work environment	130	Employment history	130	Online follow-up > Work environment > Employment history
20435	CAT-SIN	15860/58877(74737)	0.0214647	0.00370132	0.03924	0.0179042	LOGISTIC-BINARY	Difficulty concentrating during worst depression	100089	Online follow-up	136	Mental health	138	Depression	138	Online follow-up > Mental health > Depression
22601#41113204	CAT-MUL	109409/4270(113679)	0.0367662	0.00623693	0.0672466	0.0181634	LOGISTIC-BINARY	Job coding: civil service executive officer, revenue/tax executive or officer, fraud inspector or officer, job centre adviser	100089	Online follow-up	123	Work environment	130	Employment history	130	Online follow-up > Work environment > Employment history
22617#4111	CAT-MUL	109409/4270(113679)	0.0367662	0.00623693	0.0672466	0.0181634	LOGISTIC-BINARY	Job code - historical: Civil Service executive officers	100089	Online follow-up	123	Work environment	130	Employment history	130	Online follow-up > Work environment > Employment history
41210#C794	CAT-MUL	462126/697(462823)	-0.0900549	-0.164969	-0.0153936	0.0182797	LOGISTIC-BINARY	Operative procedures - secondary OPCS4: C79.4 Injection into vitreous body NEC	100091	Health-related outcomes	2000	Hospital inpatient	2005	Summary Operations	2005	Health-related outcomes > Hospital inpatient > Summary Operations
41272#Y829	CAT-MUL	447858/14965(462823)	0.019636	0.00330702	0.0359514	0.0183783	LOGISTIC-BINARY	Operative procedures - OPCS4: Y82.9 Unspecified local anaesthetic	100091	Health-related outcomes	2000	Hospital inpatient	2005	Summary Operations	2005	Health-related outcomes > Hospital inpatient > Summary Operations
41210#Y829	CAT-MUL	447859/14964(462823)	0.0195821	0.00325264	0.0358981	0.0187047	LOGISTIC-BINARY	Operative procedures - secondary OPCS4: Y82.9 Unspecified local anaesthetic	100091	Health-related outcomes	2000	Hospital inpatient	2005	Summary Operations	2005	Health-related outcomes > Hospital inpatient > Summary Operations
41149	INTEGER	404437	-0.0035888	-0.0065835	-0.0005941	0.0188343	LINEAR	Records in HES inpatient operations dataset	2006	Health-related outcomes	Hospital inpatient	Hospital inpatient	2006	Health-related outcomes > Hospital inpatient > Record-level access
41272#S444	CAT-MUL	462562/261(462823)	0.142885	0.0231338	0.261626	0.0188605	LOGISTIC-BINARY	Operative procedures - OPCS4: S44.4 Removal of glass from skin NEC	100091	Health-related outcomes	2000	Hospital inpatient	2005	Summary Operations	2005	Health-related outcomes > Hospital inpatient > Summary Operations
6138#1	CAT-MUL	309236/148660(457896)	0.00751499	0.00124156	0.0137878	0.0188758	LOGISTIC-BINARY	Qualifications: College or University degree	100000	UK Biobank Assessment Centre	100025	Touchscreen	100062	Sociodemographics	100063	UK Biobank Assessment Centre > Touchscreen > Sociodemographics > Education
41272#B285	CAT-MUL	458458/4365(462823)	-0.0359319	-0.0659923	-0.0059167	0.0190477	LOGISTIC-BINARY	Operative procedures - OPCS4: B28.5 Wire guided partial excision of breast	100091	Health-related outcomes	2000	Hospital inpatient	2005	Summary Operations	2005	Health-related outcomes > Hospital inpatient > Summary Operations
41200#V523	CAT-MUL	462563/260(462823)	-0.14701	-0.2702	-0.0244031	0.0190732	LOGISTIC-BINARY	Operative procedures - main OPCS4: V52.3 Discography of intervertebral disc	100091	Health-related outcomes	2000	Hospital inpatient	2005	Summary Operations	2005	Health-related outcomes > Hospital inpatient > Summary Operations
22601#11232861	CAT-MUL	113340/339(113679)	0.125733	0.0200092	0.230717	0.0193397	LOGISTIC-BINARY	Job coding: manager in mining, energy production or water supply	100089	Online follow-up	123	Work environment	130	Employment history	130	Online follow-up > Work environment > Employment history
41229#5M8	CAT-MUL	456296/6527(462823)	-0.0293021	-0.053893	-0.0047416	0.0194369	LOGISTIC-BINARY	PCT responsible for patient data: NORTH SOMERSET PCT	100091	Health-related outcomes	2000	Hospital inpatient	2001	Summary Administration	2001	Health-related outcomes > Hospital inpatient > Summary Administration
30040	CONTINUOUS	448991	0.00346831	0.00055712	0.0063795	0.0195411	LINEAR	Mean corpuscular volume	100078	Biological samples	100079	Assay results	100080	Blood assays	100081	Biological samples > Assay results > Blood assays > Blood count
41200#F095	CAT-MUL	460678/2145(462823)	-0.0507325	-0.0933812	-0.008173	0.0196024	LOGISTIC-BINARY	Operative procedures - main OPCS4: F09.5 Surgical removal of retained root of tooth	100091	Health-related outcomes	2000	Hospital inpatient	2005	Summary Operations	2005	Health-related outcomes > Hospital inpatient > Summary Operations
41200#X704	CAT-MUL	461351/1472(462823)	0.0605688	0.00956605	0.111418	0.0197525	LOGISTIC-BINARY	Operative procedures - main OPCS4: X70.4 Procurement of drugs for chemotherapy for neoplasm for regimens in Band 4	100091	Health-related outcomes	2000	Hospital inpatient	2005	Summary Operations	2005	Health-related outcomes > Hospital inpatient > Summary Operations
41210#Y669	CAT-MUL	462574/249(462823)	-0.149363	-0.275253	-0.0240432	0.0197936	LOGISTIC-BINARY	Operative procedures - secondary OPCS4: Y66.9 Unspecified harvest of bone	100091	Health-related outcomes	2000	Hospital inpatient	2005	Summary Operations	2005	Health-related outcomes > Hospital inpatient > Summary Operations
41272#Y669	CAT-MUL	462574/249(462823)	-0.149363	-0.275253	-0.0240432	0.0197936	LOGISTIC-BINARY	Operative procedures - OPCS4: Y66.9 Unspecified harvest of bone	100091	Health-related outcomes	2000	Hospital inpatient	2005	Summary Operations	2005	Health-related outcomes > Hospital inpatient > Summary Operations
41272#U548	CAT-MUL	462270/553(462823)	-0.0999715	-0.184265	-0.0159886	0.0198783	LOGISTIC-BINARY	Operative procedures - OPCS4: U54.8 Other specified rehabilitation for other disorders	100091	Health-related outcomes	2000	Hospital inpatient	2005	Summary Operations	2005	Health-related outcomes > Hospital inpatient > Summary Operations
41210#W891	CAT-MUL	461148/1675(462823)	-0.0572146	-0.10549	-0.0090537	0.0200368	LOGISTIC-BINARY	Operative procedures - secondary OPCS4: W89.1 Endoscopic chondroplasty NEC	100091	Health-related outcomes	2000	Hospital inpatient	2005	Summary Operations	2005	Health-related outcomes > Hospital inpatient > Summary Operations
41272#C141	CAT-MUL	462415/408(462823)	0.113941	0.0175816	0.209705	0.0200913	LOGISTIC-BINARY	Operative procedures - OPCS4: C14.1 Flap of skin to eyelid	100091	Health-related outcomes	2000	Hospital inpatient	2005	Summary Operations	2005	Health-related outcomes > Hospital inpatient > Summary Operations
41200#W821	CAT-MUL	462453/370(462823)	0.119217	0.0181773	0.219584	0.0203372	LOGISTIC-BINARY	Operative procedures - main OPCS4: W82.1 Endoscopic total excision of semilunar cartilage	100091	Health-related outcomes	2000	Hospital inpatient	2005	Summary Operations	2005	Health-related outcomes > Hospital inpatient > Summary Operations
41200#A818	CAT-MUL	462415/408(462823)	-0.115845	-0.213985	-0.0181144	0.0204444	LOGISTIC-BINARY	Operative procedures - main OPCS4: A81.8 Other specified other operations on sympathetic nerve	100091	Health-related outcomes	2000	Hospital inpatient	2005	Summary Operations	2005	Health-related outcomes > Hospital inpatient > Summary Operations
131514	DATE	462598/225(462823)	-0.156035	-0.288414	-0.0243163	0.0205901	LOGISTIC-BINARY	Date J67 first reported (hypersensitivity pneumonitis due to organic dust)	2410	Health-related outcomes	First occurrences	First occurrences	2410	Health-related outcomes > First occurrences > Respiratory system disorders
41200#T242	CAT-MUL	460896/1927(462823)	-0.0530335	-0.0980339	-0.0081332	0.0207576	LOGISTIC-BINARY	Operative procedures - main OPCS4: T24.2 Repair of umbilical hernia using insert of prosthetic material	100091	Health-related outcomes	2000	Hospital inpatient	2005	Summary Operations	2005	Health-related outcomes > Hospital inpatient > Summary Operations
131754	DATE	452604/10219(462823)	-0.0231631	-0.0428549	-0.0034908	0.0210769	LOGISTIC-BINARY	Date L50 first reported (urticaria)	2412	Health-related outcomes	First occurrences	First occurrences	2412	Health-related outcomes > First occurrences > Skin and subcutaneous tissue disorders
130254	DATE	462346/477(462823)	-0.106553	-0.197264	-0.0161882	0.0210878	LOGISTIC-BINARY	Date B49 first reported (unspecified mycosis)	2401	Health-related outcomes	First occurrences	First occurrences	2401	Health-related outcomes > First occurrences > Certain infectious and parasitic diseases
41272#W141	CAT-MUL	462440/383(462823)	0.11698	0.0172262	0.216117	0.0211459	LOGISTIC-BINARY	Operative procedures - OPCS4: W14.1 Angulation diaphyseal osteotomy and internal fixation HFQ	100091	Health-related outcomes	2000	Hospital inpatient	2005	Summary Operations	2005	Health-related outcomes > Hospital inpatient > Summary Operations
41272#G438	CAT-MUL	462435/388(462823)	0.115865	0.0170367	0.214065	0.0211677	LOGISTIC-BINARY	Operative procedures - OPCS4: G43.8 Other specified fibreoptic endoscopic extirpation of lesion of upper gastrointestinal tract	100091	Health-related outcomes	2000	Hospital inpatient	2005	Summary Operations	2005	Health-related outcomes > Hospital inpatient > Summary Operations
130196	DATE	462619/204(462823)	0.158893	0.0231388	0.293385	0.0212027	LOGISTIC-BINARY	Date B16 first reported (acute hepatitis b)	2401	Health-related outcomes	First occurrences	First occurrences	2401	Health-related outcomes > First occurrences > Certain infectious and parasitic diseases
20003#1140883748	CAT-MUL	461333/1413(462746)	-0.0617345	-0.114389	-0.0092081	0.0214105	LOGISTIC-BINARY	Treatment/medication code: selenium product	100000	UK Biobank Assessment Centre	100071	Verbal interview	100075	Medications	100075	UK Biobank Assessment Centre > Verbal interview > Medications
41200#G448	CAT-MUL	462303/520(462823)	-0.101503	-0.188169	-0.015183	0.0214545	LOGISTIC-BINARY	Operative procedures - main OPCS4: G44.8 Other specified other therapeutic fibreoptic endoscopic operations on upper gastrointestinal tract	100091	Health-related outcomes	2000	Hospital inpatient	2005	Summary Operations	2005	Health-related outcomes > Hospital inpatient > Summary Operations
22601#41323255	CAT-MUL	112129/1550(113679)	-0.0591053	-0.109551	-0.0087916	0.0214826	LOGISTIC-BINARY	Job coding: pensions and insurance clerk/administrator, claims handler	100089	Online follow-up	123	Work environment	130	Employment history	130	Online follow-up > Work environment > Employment history
22617#4132	CAT-MUL	112129/1550(113679)	-0.0591053	-0.109551	-0.0087916	0.0214826	LOGISTIC-BINARY	Job code - historical: Pensions and insurance clerks	100089	Online follow-up	123	Work environment	130	Employment history	130	Online follow-up > Work environment > Employment history
41200#A624	CAT-MUL	462560/263(462823)	-0.143088	-0.265534	-0.0212192	0.0217099	LOGISTIC-BINARY	Operative procedures - main OPCS4: A62.4 Primary microsurgical repair of peripheral nerve NEC	100091	Health-related outcomes	2000	Hospital inpatient	2005	Summary Operations	2005	Health-related outcomes > Hospital inpatient > Summary Operations
41272#M479	CAT-MUL	448784/14039(462823)	-0.0199076	-0.036942	-0.0028875	0.0219336	LOGISTIC-BINARY	Operative procedures - OPCS4: M47.9 Unspecified urethral catheterisation of bladder	100091	Health-related outcomes	2000	Hospital inpatient	2005	Summary Operations	2005	Health-related outcomes > Hospital inpatient > Summary Operations
41200#Q552	CAT-MUL	462421/402(462823)	-0.115419	-0.214339	-0.0169065	0.0219462	LOGISTIC-BINARY	Operative procedures - main OPCS4: Q55.2 Examination of female genital tract under anaesthetic NEC	100091	Health-related outcomes	2000	Hospital inpatient	2005	Summary Operations	2005	Health-related outcomes > Hospital inpatient > Summary Operations
41210#Q034	CAT-MUL	462576/247(462823)	-0.147594	-0.274232	-0.0215628	0.0220652	LOGISTIC-BINARY	Operative procedures - secondary OPCS4: Q03.4 Punch biopsy of cervix uteri	100091	Health-related outcomes	2000	Hospital inpatient	2005	Summary Operations	2005	Health-related outcomes > Hospital inpatient > Summary Operations
41272#U117	CAT-MUL	462314/509(462823)	0.100617	0.0142177	0.186544	0.0221038	LOGISTIC-BINARY	Operative procedures - OPCS4: U11.7 Magnetic resonance angiography	100091	Health-related outcomes	2000	Hospital inpatient	2005	Summary Operations	2005	Health-related outcomes > Hospital inpatient > Summary Operations
20003#1140874126	CAT-MUL	462484/262(462746)	-0.14272	-0.265244	-0.0207908	0.0221313	LOGISTIC-BINARY	Treatment/medication code: nitrofurantoin	100000	UK Biobank Assessment Centre	100071	Verbal interview	100075	Medications	100075	UK Biobank Assessment Centre > Verbal interview > Medications
30070	CONTINUOUS	448991	-0.0033917	-0.0062993	-0.0004841	0.0222396	LINEAR	Red blood cell (erythrocyte) distribution width	100078	Biological samples	100079	Assay results	100080	Blood assays	100081	Biological samples > Assay results > Blood assays > Blood count
20003#1140869362	CAT-MUL	462379/367(462746)	0.117941	0.0163904	0.218786	0.02237	LOGISTIC-BINARY	Treatment/medication code: femulen tablet	100000	UK Biobank Assessment Centre	100071	Verbal interview	100075	Medications	100075	UK Biobank Assessment Centre > Verbal interview > Medications
41200#M653	CAT-MUL	458620/4203(462823)	-0.0358798	-0.0667349	-0.0050725	0.0225545	LOGISTIC-BINARY	Operative procedures - main OPCS4: M65.3 Endoscopic resection of prostate NEC	100091	Health-related outcomes	2000	Hospital inpatient	2005	Summary Operations	2005	Health-related outcomes > Hospital inpatient > Summary Operations
41210#Y208	CAT-MUL	462046/777(462823)	-0.0823967	-0.153336	-0.0116833	0.0226056	LOGISTIC-BINARY	Operative procedures - secondary OPCS4: Y20.8 Other specified biopsy of organ NOC	100091	Health-related outcomes	2000	Hospital inpatient	2005	Summary Operations	2005	Health-related outcomes > Hospital inpatient > Summary Operations
41272#Y208	CAT-MUL	462046/777(462823)	-0.0823967	-0.153336	-0.0116833	0.0226056	LOGISTIC-BINARY	Operative procedures - OPCS4: Y20.8 Other specified biopsy of organ NOC	100091	Health-related outcomes	2000	Hospital inpatient	2005	Summary Operations	2005	Health-related outcomes > Hospital inpatient > Summary Operations
41249#2001	CAT-MUL	291339/171106(462445)	-0.0070491	-0.0131119	-0.000987	0.0226702	LOGISTIC-BINARY	Methods of admission to hospital (recoded): Emergency admission: A&E	100091	Health-related outcomes	2000	Hospital inpatient	2001	Summary Administration	2001	Health-related outcomes > Hospital inpatient > Summary Administration
90094	CONTINUOUS	98437	0.00719632	0.00100598	0.0133867	0.0226989	LINEAR	Fraction acceleration <= 3 milli-gravities	100088	Additional exposures	1008	Physical activity measurement	1010	Acceleration intensity distribution	1010	Additional exposures > Physical activity measurement > Acceleration intensity distribution
20003#1140882498	CAT-MUL	462475/271(462746)	0.136259	0.0182817	0.253302	0.0230611	LOGISTIC-BINARY	Treatment/medication code: penicillin	100000	UK Biobank Assessment Centre	100071	Verbal interview	100075	Medications	100075	UK Biobank Assessment Centre > Verbal interview > Medications
41210#Y971	CAT-MUL	460296/2527(462823)	0.0452019	0.00616503	0.0841527	0.0230874	LOGISTIC-BINARY	Operative procedures - secondary OPCS4: Y97.1 Radiology with pre and post contrast	100091	Health-related outcomes	2000	Hospital inpatient	2005	Summary Operations	2005	Health-related outcomes > Hospital inpatient > Summary Operations
41272#Y971	CAT-MUL	460296/2527(462823)	0.0452019	0.00616503	0.0841527	0.0230874	LOGISTIC-BINARY	Operative procedures - OPCS4: Y97.1 Radiology with pre and post contrast	100091	Health-related outcomes	2000	Hospital inpatient	2005	Summary Operations	2005	Health-related outcomes > Hospital inpatient > Summary Operations
20004#1356	CAT-MUL	459979/2767(462746)	-0.0436066	-0.0812734	-0.0060102	0.0231391	LOGISTIC-BINARY	Operation code: unilateral oophorectomy	100000	UK Biobank Assessment Centre	100071	Verbal interview	100076	Operations	100076	UK Biobank Assessment Centre > Verbal interview > Operations
41200#X403	CAT-MUL	462161/662(462823)	0.0876267	0.0117861	0.163111	0.023209	LOGISTIC-BINARY	Operative procedures - main OPCS4: X40.3 Haemodialysis NEC	100091	Health-related outcomes	2000	Hospital inpatient	2005	Summary Operations	2005	Health-related outcomes > Hospital inpatient > Summary Operations
40006#C19	CAT-MUL	462274/549(462823)	-0.0976517	-0.182149	-0.0134762	0.0232549	LOGISTIC-BINARY	Type of cancer: ICD10: C19 Malignant neoplasm of rectosigmoid junction	100091	Health-related outcomes	100092	Cancer register	100092	Cancer register	100092	Health-related outcomes > Cancer register
41284	INTEGER	14602	0.0355609	0.00479001	0.0663318	0.0235207	ORDERED-LOGISTIC	Baby birth weight	100091	Health-related outcomes	2000	Hospital inpatient	2003	Summary Maternity	2003	Health-related outcomes > Hospital inpatient > Summary Maternity
41200#W241	CAT-MUL	461879/944(462823)	0.0733832	0.00974996	0.136775	0.0235415	LOGISTIC-BINARY	Operative procedures - main OPCS4: W24.1 Closed reduction of intracapsular fracture of neck of femur and fixation using nail or screw	100091	Health-related outcomes	2000	Hospital inpatient	2005	Summary Operations	2005	Health-related outcomes > Hospital inpatient > Summary Operations
102460	CAT-SIN	64765	0.0225699	0.00303203	0.0421077	0.0235671	ORDERED-LOGISTIC	Crisp intake		100089	Online follow-up	100090	Diet by 24-hour recall	100109	Soup/snacks/pastries yesterday	100109	Online follow-up > Diet by 24-hour recall > Soup/snacks/pastries yesterday
21048	CAT-SIN	166253	-0.0105637	-0.019726	-0.0014013	0.0238367	ORDERED-LOGISTIC	Degree bothered by back pain in the past 3 months	100089	Online follow-up	153	Digestive health	153	Digestive health	153	Online follow-up > Digestive health
40013#1733	CAT-MUL	462227/596(462823)	0.09185	0.0119579	0.171347	0.023894	LOGISTIC-BINARY	Type of cancer: ICD9: 1733 Other malignant neoplasm of skin of other and unspecified parts of face	100091	Health-related outcomes	100092	Cancer register	100092	Cancer register	100092	Health-related outcomes > Cancer register
41272#W241	CAT-MUL	461868/955(462823)	0.0727719	0.00950143	0.135804	0.0239138	LOGISTIC-BINARY	Operative procedures - OPCS4: W24.1 Closed reduction of intracapsular fracture of neck of femur and fixation using nail or screw	100091	Health-related outcomes	2000	Hospital inpatient	2005	Summary Operations	2005	Health-related outcomes > Hospital inpatient > Summary Operations
6039	INTEGER	68401	0.0165793	0.00218836	0.0309702	0.0239458	ORDERED-LOGISTIC	Duration of fitness test	100000	UK Biobank Assessment Centre	100006	Physical measures	100012	ECG during exercise	100012	UK Biobank Assessment Centre > Physical measures > ECG during exercise
2080	CAT-SIN	448837	-0.0064533	-0.0120593	-0.0008472	0.0240594	ORDERED-LOGISTIC	Frequency of tiredness / lethargy in last 2 weeks	100000	UK Biobank Assessment Centre	100025	Touchscreen	100059	Psychosocial factors	100060	UK Biobank Assessment Centre > Touchscreen > Psychosocial factors > Mental health
104410	CAT-SIN	64717	0.0427732	0.00559443	0.0799521	0.0241412	ORDERED-LOGISTIC	Stewed fruit intake	100089	Online follow-up	100090	Diet by 24-hour recall	100103	Fruit/vegetables yesterday	100103	Online follow-up > Diet by 24-hour recall > Fruit/vegetables yesterday
22617#6211	CAT-MUL	113409/270(113679)	-0.138854	-0.259939	-0.0184076	0.024251	LOGISTIC-BINARY	Job code - historical: Sports and leisure assistants	100089	Online follow-up	123	Work environment	130	Employment history	130	Online follow-up > Work environment > Employment history
22601#11333223	CAT-MUL	113349/330(113679)	0.122601	0.0153637	0.229085	0.0245484	LOGISTIC-BINARY	Job coding: purchasing manager/director (not retail), supplies manager	100089	Online follow-up	123	Work environment	130	Employment history	130	Online follow-up > Work environment > Employment history
22617#1133	CAT-MUL	113349/330(113679)	0.122601	0.0153637	0.229085	0.0245484	LOGISTIC-BINARY	Job code - historical: Purchasing managers	100089	Online follow-up	123	Work environment	130	Employment history	130	Online follow-up > Work environment > Employment history
20003#1140860840	CAT-MUL	462274/472(462746)	0.102551	0.0128794	0.191712	0.0245861	LOGISTIC-BINARY	Treatment/medication code: nitrolingual 400micrograms spray	100000	UK Biobank Assessment Centre	100071	Verbal interview	100075	Medications	100075	UK Biobank Assessment Centre > Verbal interview > Medications
2050	CAT-SIN	442661	-0.0080301	-0.0150323	-0.0010279	0.024594	ORDERED-LOGISTIC	Frequency of depressed mood in last 2 weeks	100000	UK Biobank Assessment Centre	100025	Touchscreen	100059	Psychosocial factors	100060	UK Biobank Assessment Centre > Touchscreen > Psychosocial factors > Mental health
100015	CONTINUOUS	64958	-0.0087977	-0.0164849	-0.0011104	0.0248921	LINEAR	Vitamin C		100089	Online follow-up	100090	Diet by 24-hour recall	100098	Estimated nutrients yesterday	100098	Online follow-up > Diet by 24-hour recall > Estimated nutrients yesterday
131914	DATE	458421/4402(462823)	0.0339293	0.00425246	0.0635575	0.0249205	LOGISTIC-BINARY	Date M46 first reported (other inflammatory spondylopathies)	2413	Health-related outcomes	First occurrences	First occurrences	2413	Health-related outcomes > First occurrences > Musculoskeletal system and connective tissue disorders
1369	CAT-SIN	460868	0.00616741	0.00077673	0.0115581	0.0249351	ORDERED-LOGISTIC	Beef intake		100000	UK Biobank Assessment Centre	100025	Touchscreen	100050	Lifestyle and environment	100052	UK Biobank Assessment Centre > Touchscreen > Lifestyle and environment > Diet
41272#M441	CAT-MUL	462082/741(462823)	-0.0830425	-0.15576	-0.0105733	0.0249591	LOGISTIC-BINARY	Operative procedures - OPCS4: M44.1 Endoscopic lithopaxy	100091	Health-related outcomes	2000	Hospital inpatient	2005	Summary Operations	2005	Health-related outcomes > Hospital inpatient > Summary Operations
41272#X388	CAT-MUL	462297/526(462823)	0.0966315	0.0116188	0.18119	0.025507	LOGISTIC-BINARY	Operative procedures - OPCS4: X38.8 Other specified subcutaneous injection	100091	Health-related outcomes	2000	Hospital inpatient	2005	Summary Operations	2005	Health-related outcomes > Hospital inpatient > Summary Operations
131202	DATE	462044/779(462823)	0.0795546	0.00957531	0.149236	0.0255609	LOGISTIC-BINARY	Date H49 first reported (paralytic strabismus)	2407	Health-related outcomes	First occurrences	First occurrences	2407	Health-related outcomes > First occurrences > Eye and adnexa disorders
41210#Y767	CAT-MUL	451085/11738(462823)	-0.0209176	-0.0392911	-0.0025612	0.0255874	LOGISTIC-BINARY	Operative procedures - secondary OPCS4: Y76.7 Arthroscopic approach to joint	100091	Health-related outcomes	2000	Hospital inpatient	2005	Summary Operations	2005	Health-related outcomes > Hospital inpatient > Summary Operations
41272#Y767	CAT-MUL	451085/11738(462823)	-0.0209176	-0.0392911	-0.0025612	0.0255874	LOGISTIC-BINARY	Operative procedures - OPCS4: Y76.7 Arthroscopic approach to joint	100091	Health-related outcomes	2000	Hospital inpatient	2005	Summary Operations	2005	Health-related outcomes > Hospital inpatient > Summary Operations
41272#W712	CAT-MUL	460203/2620(462823)	-0.0438926	-0.0824786	-0.0053812	0.0256389	LOGISTIC-BINARY	Operative procedures - OPCS4: W71.2 Open excision of intra-articular osteophyte	100091	Health-related outcomes	2000	Hospital inpatient	2005	Summary Operations	2005	Health-related outcomes > Hospital inpatient > Summary Operations
132042	DATE	457587/5236(462823)	0.0309541	0.00372785	0.05814	0.025744	LOGISTIC-BINARY	Date N23 first reported (unspecified renal colic)	2414	Health-related outcomes	First occurrences	First occurrences	2414	Health-related outcomes > First occurrences > Genitourinary system disorders
41246#1490	CAT-MUL	291582/160424(452006)	-0.0070649	-0.0132774	-0.000853	0.0258143	LOGISTIC-BINARY	Treatment speciality of consultant (recoded): General medicine	100091	Health-related outcomes	2000	Hospital inpatient	2001	Summary Administration	2001	Health-related outcomes > Hospital inpatient > Summary Administration
41256#914	CAT-MUL	462615/208(462823)	-0.155044	-0.291926	-0.0190613	0.0259548	LOGISTIC-BINARY	Operative procedures - main OPCS3: 914 Excision of other lesion of skin or subcutaneous tissue	100091	Health-related outcomes	2000	Hospital inpatient	2005	Summary Operations	2005	Health-related outcomes > Hospital inpatient > Summary Operations
41200#H511	CAT-MUL	459609/3214(462823)	0.0392979	0.00466586	0.0738624	0.0260026	LOGISTIC-BINARY	Operative procedures - main OPCS4: H51.1 Haemorrhoidectomy	100091	Health-related outcomes	2000	Hospital inpatient	2005	Summary Operations	2005	Health-related outcomes > Hospital inpatient > Summary Operations
132260	DATE	459051/3772(462823)	-0.0380004	-0.0715675	-0.0044887	0.0263707	LOGISTIC-BINARY	Date O68 first reported (labour and delivery complicated by foetal stress [distress])	2415	Health-related outcomes	First occurrences	First occurrences	2415	Health-related outcomes > First occurrences > Pregnancy, childbirth and the puerperium
41200#X702	CAT-MUL	458036/4787(462823)	-0.0324015	-0.0610281	-0.0038159	0.0264065	LOGISTIC-BINARY	Operative procedures - main OPCS4: X70.2 Procurement of drugs for chemotherapy for neoplasm for regimens in Band 2	100091	Health-related outcomes	2000	Hospital inpatient	2005	Summary Operations	2005	Health-related outcomes > Hospital inpatient > Summary Operations
132130	DATE	445614/17209(462823)	-0.0175651	-0.0330924	-0.0020493	0.0265543	LOGISTIC-BINARY	Date N84 first reported (polyp of female genital tract)	2414	Health-related outcomes	First occurrences	First occurrences	2414	Health-related outcomes > First occurrences > Genitourinary system disorders
20003#1141195232	CAT-MUL	462436/310(462746)	-0.12688	-0.239561	-0.0147024	0.0269974	LOGISTIC-BINARY	Treatment/medication code: budesonide+formoterol	100000	UK Biobank Assessment Centre	100071	Verbal interview	100075	Medications	100075	UK Biobank Assessment Centre > Verbal interview > Medications
41272#M278	CAT-MUL	462526/297(462823)	-0.129519	-0.244585	-0.015	0.0270309	LOGISTIC-BINARY	Operative procedures - OPCS4: M27.8 Other specified therapeutic ureteroscopic operations on ureter	100091	Health-related outcomes	2000	Hospital inpatient	2005	Summary Operations	2005	Health-related outcomes > Hospital inpatient > Summary Operations
132108	DATE	462324/499(462823)	0.0979815	0.0107451	0.184722	0.0272801	LOGISTIC-BINARY	Date N71 first reported (inflammatory disease of uterus, except cervix)	2414	Health-related outcomes	First occurrences	First occurrences	2414	Health-related outcomes > First occurrences > Genitourinary system disorders
1408	CAT-SIN	451305	0.00604299	0.00066912	0.0114168	0.0275216	ORDERED-LOGISTIC	Cheese intake	100000	UK Biobank Assessment Centre	100025	Touchscreen	100050	Lifestyle and environment	100052	UK Biobank Assessment Centre > Touchscreen > Lifestyle and environment > Diet
90093	CONTINUOUS	98437	0.00699423	0.00077194	0.0132165	0.0275869	LINEAR	Fraction acceleration <= 2 milli-gravities	100088	Additional exposures	1008	Physical activity measurement	1010	Acceleration intensity distribution	1010	Additional exposures > Physical activity measurement > Acceleration intensity distribution
20004#1127	CAT-MUL	455275/7471(462746)	-0.0257406	-0.0486566	-0.0028519	0.0276053	LOGISTIC-BINARY	Operation code: ear surgery	100000	UK Biobank Assessment Centre	100071	Verbal interview	100076	Operations	100076	UK Biobank Assessment Centre > Verbal interview > Operations
41272#C132	CAT-MUL	461337/1486(462823)	-0.0575231	-0.108785	-0.006387	0.0276656	LOGISTIC-BINARY	Operative procedures - OPCS4: C13.2 Blepharoplasty of upper eyelid	100091	Health-related outcomes	2000	Hospital inpatient	2005	Summary Operations	2005	Health-related outcomes > Hospital inpatient > Summary Operations
20003#1140862148	CAT-MUL	461504/1242(462746)	-0.0627527	-0.118788	-0.0068694	0.0279621	LOGISTIC-BINARY	Treatment/medication code: serevent 25mcg inhaler	100000	UK Biobank Assessment Centre	100071	Verbal interview	100075	Medications	100075	UK Biobank Assessment Centre > Verbal interview > Medications
40006#C504	CAT-MUL	458236/4587(462823)	-0.0328713	-0.0622213	-0.0035645	0.0280404	LOGISTIC-BINARY	Type of cancer: ICD10: C50.4 Upper-outer quadrant of breast	100091	Health-related outcomes	100092	Cancer register	100092	Cancer register	100092	Health-related outcomes > Cancer register
20004#1553	CAT-MUL	462448/298(462746)	-0.128354	-0.243347	-0.0138838	0.0283589	LOGISTIC-BINARY	Operation code: cardiac ablation	100000	UK Biobank Assessment Centre	100071	Verbal interview	100076	Operations	100076	UK Biobank Assessment Centre > Verbal interview > Operations
41229#5C3	CAT-MUL	461371/1452(462823)	-0.0581293	-0.110172	-0.0062046	0.0283861	LOGISTIC-BINARY	PCT responsible for patient data: CITY AND HACKNEY TEACHING PCT	100091	Health-related outcomes	2000	Hospital inpatient	2001	Summary Administration	2001	Health-related outcomes > Hospital inpatient > Summary Administration
41273#914	CAT-MUL	462605/218(462823)	-0.148563	-0.282207	-0.015791	0.028854	LOGISTIC-BINARY	Operative procedures - OPCS3: 914 Excision of other lesion of skin or subcutaneous tissue	100091	Health-related outcomes	2000	Hospital inpatient	2005	Summary Operations	2005	Health-related outcomes > Hospital inpatient > Summary Operations
41210#Y731	CAT-MUL	457454/5369(462823)	0.0300992	0.00308604	0.0570738	0.0288574	LOGISTIC-BINARY	Operative procedures - secondary OPCS4: Y73.1 Cardiopulmonary bypass	100091	Health-related outcomes	2000	Hospital inpatient	2005	Summary Operations	2005	Health-related outcomes > Hospital inpatient > Summary Operations
41272#Y731	CAT-MUL	457454/5369(462823)	0.0300992	0.00308604	0.0570738	0.0288574	LOGISTIC-BINARY	Operative procedures - OPCS4: Y73.1 Cardiopulmonary bypass	100091	Health-related outcomes	2000	Hospital inpatient	2005	Summary Operations	2005	Health-related outcomes > Hospital inpatient > Summary Operations
41200#U052	CAT-MUL	457365/5458(462823)	-0.0298372	-0.0566379	-0.0030728	0.0289958	LOGISTIC-BINARY	Operative procedures - main OPCS4: U05.2 Magnetic resonance imaging of head	100091	Health-related outcomes	2000	Hospital inpatient	2005	Summary Operations	2005	Health-related outcomes > Hospital inpatient > Summary Operations
131740	DATE	417747/45076(462823)	-0.0108313	-0.0205688	-0.0010981	0.0292119	LOGISTIC-BINARY	Date L30 first reported (other dermatitis)	2412	Health-related outcomes	First occurrences	First occurrences	2412	Health-related outcomes > First occurrences > Skin and subcutaneous tissue disorders
102780	CAT-SIN	64625/206(64831)	-0.153986	-0.292876	-0.0158549	0.0293762	LOGISTIC-BINARY	Other grain intake	100089	Online follow-up	100090	Diet by 24-hour recall	100101	Bread/pasta/rice yesterday	100101	Online follow-up > Diet by 24-hour recall > Bread/pasta/rice yesterday
132270	DATE	462546/277(462823)	-0.132384	-0.251847	-0.0135206	0.0294808	LOGISTIC-BINARY	Date O73 first reported (retained placenta and membranes, without haemorrhage)	2415	Health-related outcomes	First occurrences	First occurrences	2415	Health-related outcomes > First occurrences > Pregnancy, childbirth and the puerperium
20004#1404	CAT-MUL	458675/4071(462746)	-0.0343587	-0.0653528	-0.0034129	0.0296749	LOGISTIC-BINARY	Operation code: umbilical hernia repair	100000	UK Biobank Assessment Centre	100071	Verbal interview	100076	Operations	100076	UK Biobank Assessment Centre > Verbal interview > Operations
20003#1140865416	CAT-MUL	462334/412(462746)	-0.108111	-0.205766	-0.0108692	0.0296933	LOGISTIC-BINARY	Treatment/medication code: colpermin 0.2ml m/r gel e/c capsule	100000	UK Biobank Assessment Centre	100071	Verbal interview	100075	Medications	100075	UK Biobank Assessment Centre > Verbal interview > Medications
2385	CAT-SIN	195566	0.0161694	0.00158931	0.0307494	0.0297326	ORDERED-LOGISTIC	Relative age voice broke	100000	UK Biobank Assessment Centre	100025	Touchscreen	100068	Sex-specific factors	100070	UK Biobank Assessment Centre > Touchscreen > Sex-specific factors > Male-specific factors
41272#W821	CAT-MUL	462443/380(462823)	0.110309	0.0105193	0.209451	0.0297483	LOGISTIC-BINARY	Operative procedures - OPCS4: W82.1 Endoscopic total excision of semilunar cartilage	100091	Health-related outcomes	2000	Hospital inpatient	2005	Summary Operations	2005	Health-related outcomes > Hospital inpatient > Summary Operations
20003#1140864752	CAT-MUL	446301/16445(462746)	-0.0173323	-0.0329707	-0.0017061	0.0297703	LOGISTIC-BINARY	Treatment/medication code: lansoprazole	100000	UK Biobank Assessment Centre	100071	Verbal interview	100075	Medications	100075	UK Biobank Assessment Centre > Verbal interview > Medications
41200#L874	CAT-MUL	461388/1435(462823)	-0.0576627	-0.109775	-0.005683	0.0299007	LOGISTIC-BINARY	Operative procedures - main OPCS4: L87.4 Avulsion of varicose vein of leg	100091	Health-related outcomes	2000	Hospital inpatient	2005	Summary Operations	2005	Health-related outcomes > Hospital inpatient > Summary Operations
41272#V523	CAT-MUL	462547/276(462823)	-0.132005	-0.251496	-0.0130896	0.0299995	LOGISTIC-BINARY	Operative procedures - OPCS4: V52.3 Discography of intervertebral disc	100091	Health-related outcomes	2000	Hospital inpatient	2005	Summary Operations	2005	Health-related outcomes > Hospital inpatient > Summary Operations
41210#M471	CAT-MUL	461852/971(462823)	-0.070218	-0.133737	-0.0068862	0.030024	LOGISTIC-BINARY	Operative procedures - secondary OPCS4: M47.1 Urethral irrigation of bladder	100091	Health-related outcomes	2000	Hospital inpatient	2005	Summary Operations	2005	Health-related outcomes > Hospital inpatient > Summary Operations
41229#5ET	CAT-MUL	462218/605(462823)	-0.0888612	-0.169334	-0.0086723	0.0301654	LOGISTIC-BINARY	PCT responsible for patient data: BASSETLAW PCT	100091	Health-related outcomes	2000	Hospital inpatient	2001	Summary Administration	2001	Health-related outcomes > Hospital inpatient > Summary Administration
22660#108	CAT-MUL	44373/65898(110271)	0.0190808	0.00183141	0.0363348	0.0301719	LOGISTIC-BINARY	Gap coding: Retired	100089	Online follow-up	123	Work environment	130	Employment history	130	Online follow-up > Work environment > Employment history
41210#C822	CAT-MUL	461423/1400(462823)	0.0577612	0.00543744	0.109923	0.0302399	LOGISTIC-BINARY	Operative procedures - secondary OPCS4: C82.2 Cryotherapy to lesion of retina	100091	Health-related outcomes	2000	Hospital inpatient	2005	Summary Operations	2005	Health-related outcomes > Hospital inpatient > Summary Operations
103010	CAT-SIN	64884	0.0321902	0.00304383	0.0613365	0.0304152	ORDERED-LOGISTIC	Sausage intake	100089	Online follow-up	100090	Diet by 24-hour recall	100106	Meat/fish yesterday	100106	Online follow-up > Diet by 24-hour recall > Meat/fish yesterday
41200#X404	CAT-MUL	462587/236(462823)	0.139185	0.012617	0.264685	0.0304524	LOGISTIC-BINARY	Operative procedures - main OPCS4: X40.4 Haemofiltration	100091	Health-related outcomes	2000	Hospital inpatient	2005	Summary Operations	2005	Health-related outcomes > Hospital inpatient > Summary Operations
1259	CAT-SIN	425352	-0.0110124	-0.0209915	-0.0010334	0.0305435	ORDERED-LOGISTIC	Smoking/smokers in household	100000	UK Biobank Assessment Centre	100025	Touchscreen	100050	Lifestyle and environment	100058	UK Biobank Assessment Centre > Touchscreen > Lifestyle and environment > Smoking
41272#U328	CAT-MUL	462534/289(462823)	-0.128747	-0.245855	-0.0121468	0.0308454	LOGISTIC-BINARY	Operative procedures - OPCS4: U32.8 Other specified diagnostic blood tests	100091	Health-related outcomes	2000	Hospital inpatient	2005	Summary Operations	2005	Health-related outcomes > Hospital inpatient > Summary Operations
6033	INTEGER	68384	0.00803885	0.00074101	0.0153367	0.0308526	LINEAR	Maximum heart rate during fitness test	100000	UK Biobank Assessment Centre	100006	Physical measures	100012	ECG during exercise	100012	UK Biobank Assessment Centre > Physical measures > ECG during exercise
41249#2019	CAT-MUL	449191/12839(462030)	0.0193277	0.00174869	0.0368912	0.0310828	LOGISTIC-BINARY	Methods of admission to hospital (recoded): Emergency admission: other	100091	Health-related outcomes	2000	Hospital inpatient	2001	Summary Administration	2001	Health-related outcomes > Hospital inpatient > Summary Administration
22601#52412543	CAT-MUL	113176/503(113679)	-0.0969591	-0.185453	-0.0088584	0.0313904	LOGISTIC-BINARY	Job coding: electrician, electrical fitter	100089	Online follow-up	123	Work environment	130	Employment history	130	Online follow-up > Work environment > Employment history
41272#X598	CAT-MUL	462616/207(462823)	0.147659	0.0122755	0.281845	0.0318098	LOGISTIC-BINARY	Operative procedures - OPCS4: X59.8 Other specified anaesthetic without surgery	100091	Health-related outcomes	2000	Hospital inpatient	2005	Summary Operations	2005	Health-related outcomes > Hospital inpatient > Summary Operations
22617#5231	CAT-MUL	112728/951(113679)	0.069719	0.00590168	0.133302	0.0319417	LOGISTIC-BINARY	Job code - historical: Motor mechanics, auto engineers	100089	Online follow-up	123	Work environment	130	Employment history	130	Online follow-up > Work environment > Employment history
41210#Y753	CAT-MUL	460593/2230(462823)	-0.0457287	-0.0876143	-0.0039291	0.0321966	LOGISTIC-BINARY	Operative procedures - secondary OPCS4: Y75.3 Robotic minimal access approach to abdominal cavity	100091	Health-related outcomes	2000	Hospital inpatient	2005	Summary Operations	2005	Health-related outcomes > Hospital inpatient > Summary Operations
41272#Y753	CAT-MUL	460593/2230(462823)	-0.0457287	-0.0876143	-0.0039291	0.0321966	LOGISTIC-BINARY	Operative procedures - OPCS4: Y75.3 Robotic minimal access approach to abdominal cavity	100091	Health-related outcomes	2000	Hospital inpatient	2005	Summary Operations	2005	Health-related outcomes > Hospital inpatient > Summary Operations
41210#J539	CAT-MUL	462457/366(462823)	-0.112795	-0.216306	-0.0097498	0.0323315	LOGISTIC-BINARY	Operative procedures - secondary OPCS4: J53.9 Unspecified endoscopic ultrasound examination of bile duct	100091	Health-related outcomes	2000	Hospital inpatient	2005	Summary Operations	2005	Health-related outcomes > Hospital inpatient > Summary Operations
131422	DATE	462266/557(462823)	0.0899275	0.00722017	0.172216	0.0326517	LOGISTIC-BINARY	Date I99 first reported (other and unspecified disorders of circulatory system)	2409	Health-related outcomes	First occurrences	First occurrences	2409	Health-related outcomes > First occurrences > Circulatory system disorders
41272#X705	CAT-MUL	461063/1760(462823)	0.050737	0.00399766	0.0973518	0.033121	LOGISTIC-BINARY	Operative procedures - OPCS4: X70.5 Procurement of drugs for chemotherapy for neoplasm for regimens in Band 5	100091	Health-related outcomes	2000	Hospital inpatient	2005	Summary Operations	2005	Health-related outcomes > Hospital inpatient > Summary Operations
20450	CAT-SIN	38762/40313(79075)	0.0154465	0.00122712	0.0296678	0.0332551	LOGISTIC-BINARY	Feelings of worthlessness during worst period of depression	100089	Online follow-up	136	Mental health	138	Depression	138	Online follow-up > Mental health > Depression
41200#C132	CAT-MUL	461622/1201(462823)	-0.061851	-0.118886	-0.0049692	0.0333169	LOGISTIC-BINARY	Operative procedures - main OPCS4: C13.2 Blepharoplasty of upper eyelid	100091	Health-related outcomes	2000	Hospital inpatient	2005	Summary Operations	2005	Health-related outcomes > Hospital inpatient > Summary Operations
20001#1002	CAT-MUL	452444/10302(462746)	-0.0215438	-0.0414151	-0.0016918	0.033505	LOGISTIC-BINARY	Cancer code, self-reported: breast cancer	100000	UK Biobank Assessment Centre	100071	Verbal interview	100074	Medical conditions	100074	UK Biobank Assessment Centre > Verbal interview > Medical conditions
1578	INTEGER	326687	0.0070138	0.00054668	0.0134809	0.0335303	ORDERED-LOGISTIC	Average weekly champagne plus white wine intake	100000	UK Biobank Assessment Centre	100025	Touchscreen	100050	Lifestyle and environment	100051	UK Biobank Assessment Centre > Touchscreen > Lifestyle and environment > Alcohol
102	INTEGER	436251	-0.0032019	-0.0061555	-0.0002482	0.033612	LINEAR	Pulse rate, automated reading	100000	UK Biobank Assessment Centre	100006	Physical measures	100011	Blood pressure	100011	UK Biobank Assessment Centre > Physical measures > Blood pressure
4080	INTEGER	436246	-0.002993	-0.0057563	-0.0002298	0.0337559	LINEAR	Systolic blood pressure, automated reading	100000	UK Biobank Assessment Centre	100006	Physical measures	100011	Blood pressure	100011	UK Biobank Assessment Centre > Physical measures > Blood pressure
40011#9680	CAT-MUL	461850/973(462823)	-0.068544	-0.131925	-0.0053501	0.0337779	LOGISTIC-BINARY	Histology of cancer tumour: Malignant lymphoma, large B-cell, diffuse	100091	Health-related outcomes	100092	Cancer register	100092	Cancer register	100092	Health-related outcomes > Cancer register
102400	CAT-SIN	41792/23136(64928)	0.0174654	0.00132617	0.0336027	0.0339075	LOGISTIC-BINARY	Savoury snack consumers	100089	Online follow-up	100090	Diet by 24-hour recall	100109	Soup/snacks/pastries yesterday	100109	Online follow-up > Diet by 24-hour recall > Soup/snacks/pastries yesterday
41200#M473	CAT-MUL	455503/7320(462823)	-0.0252185	-0.0485877	-0.0018768	0.0343183	LOGISTIC-BINARY	Operative procedures - main OPCS4: M47.3 Removal of urethral catheter from bladder	100091	Health-related outcomes	2000	Hospital inpatient	2005	Summary Operations	2005	Health-related outcomes > Hospital inpatient > Summary Operations
41272#M702	CAT-MUL	459426/3397(462823)	-0.0367067	-0.0707902	-0.0026818	0.0346322	LOGISTIC-BINARY	Operative procedures - OPCS4: M70.2 Perineal needle biopsy of prostate	100091	Health-related outcomes	2000	Hospital inpatient	2005	Summary Operations	2005	Health-related outcomes > Hospital inpatient > Summary Operations
41272#T794	CAT-MUL	462518/305(462823)	0.119671	0.00819325	0.230343	0.0347367	LOGISTIC-BINARY	Operative procedures - OPCS4: T79.4 Plastic repair of multiple tears of rotator cuff of shoulder	100091	Health-related outcomes	2000	Hospital inpatient	2005	Summary Operations	2005	Health-related outcomes > Hospital inpatient > Summary Operations
41200#X654	CAT-MUL	460914/1909(462823)	-0.048688	-0.0939585	-0.0035212	0.0348329	LOGISTIC-BINARY	Operative procedures - main OPCS4: X65.4 Delivery of a fraction of external beam radiotherapy NEC	100091	Health-related outcomes	2000	Hospital inpatient	2005	Summary Operations	2005	Health-related outcomes > Hospital inpatient > Summary Operations
41200#X387	CAT-MUL	462544/279(462823)	-0.127565	-0.246325	-0.0093643	0.0348654	LOGISTIC-BINARY	Operative procedures - main OPCS4: X38.7 Subcutaneous injection of haematological growth factor	100091	Health-related outcomes	2000	Hospital inpatient	2005	Summary Operations	2005	Health-related outcomes > Hospital inpatient > Summary Operations
41272#T422	CAT-MUL	462554/269(462823)	0.127053	0.00848245	0.24465	0.0349827	LOGISTIC-BINARY	Operative procedures - OPCS4: T42.2 Endoscopic destruction of lesion of peritoneum	100091	Health-related outcomes	2000	Hospital inpatient	2005	Summary Operations	2005	Health-related outcomes > Hospital inpatient > Summary Operations
41229#5KL	CAT-MUL	458303/4520(462823)	-0.0315737	-0.0609568	-0.0022359	0.0350571	LOGISTIC-BINARY	PCT responsible for patient data: SUNDERLAND TEACHING PCT	100091	Health-related outcomes	2000	Hospital inpatient	2001	Summary Administration	2001	Health-related outcomes > Hospital inpatient > Summary Administration
41200#W262	CAT-MUL	461109/1714(462823)	0.0507245	0.00346789	0.0978487	0.0351433	LOGISTIC-BINARY	Operative procedures - main OPCS4: W26.2 Manipulation of fracture of bone NEC	100091	Health-related outcomes	2000	Hospital inpatient	2005	Summary Operations	2005	Health-related outcomes > Hospital inpatient > Summary Operations
100190	CAT-SIN	64659	0.0186954	0.00129817	0.0360926	0.0351861	ORDERED-LOGISTIC	Orange juice intake	100089	Online follow-up	100090	Diet by 24-hour recall	100104	Hot/cold beverages yesterday	100104	Online follow-up > Diet by 24-hour recall > Hot/cold beverages yesterday
41210#W784	CAT-MUL	462232/591(462823)	0.086031	0.00573123	0.165932	0.0352965	LOGISTIC-BINARY	Operative procedures - secondary OPCS4: W78.4 Limited release of contracture of capsule of joint	100091	Health-related outcomes	2000	Hospital inpatient	2005	Summary Operations	2005	Health-related outcomes > Hospital inpatient > Summary Operations
41200#A704	CAT-MUL	462530/293(462823)	-0.124238	-0.240219	-0.0087962	0.0353781	LOGISTIC-BINARY	Operative procedures - main OPCS4: A70.4 Insertion of neurostimulator electrodes into peripheral nerve	100091	Health-related outcomes	2000	Hospital inpatient	2005	Summary Operations	2005	Health-related outcomes > Hospital inpatient > Summary Operations
41210#Z814	CAT-MUL	456306/6517(462823)	-0.0262876	-0.050809	-0.0017973	0.0355127	LOGISTIC-BINARY	Operative procedures - secondary OPCS4: Z81.4 Shoulder joint	100091	Health-related outcomes	2000	Hospital inpatient	2005	Summary Operations	2005	Health-related outcomes > Hospital inpatient > Summary Operations
41272#Z814	CAT-MUL	456306/6517(462823)	-0.0262876	-0.050809	-0.0017973	0.0355127	LOGISTIC-BINARY	Operative procedures - OPCS4: Z81.4 Shoulder joint	100091	Health-related outcomes	2000	Hospital inpatient	2005	Summary Operations	2005	Health-related outcomes > Hospital inpatient > Summary Operations
20003#1140928284	CAT-MUL	462349/397(462746)	-0.106342	-0.205752	-0.007369	0.0356334	LOGISTIC-BINARY	Treatment/medication code: moxonidine	100000	UK Biobank Assessment Centre	100071	Verbal interview	100075	Medications	100075	UK Biobank Assessment Centre > Verbal interview > Medications
41200#V265	CAT-MUL	462623/200(462823)	0.146607	0.0091066	0.282842	0.0358103	LOGISTIC-BINARY	Operative procedures - main OPCS4: V26.5 Revisional posterior decompression of lumbar spine NEC	100091	Health-related outcomes	2000	Hospital inpatient	2005	Summary Operations	2005	Health-related outcomes > Hospital inpatient > Summary Operations
40006#C444	CAT-MUL	461165/1658(462823)	0.0514731	0.0033146	0.0994969	0.0359255	LOGISTIC-BINARY	Type of cancer: ICD10: C44.4 Skin of scalp and neck	100091	Health-related outcomes	100092	Cancer register	100092	Cancer register	100092	Health-related outcomes > Cancer register
22606#1	CAT-MUL	49405/64019(113424)	0.012565	0.00081292	0.0243191	0.0361369	LOGISTIC-BINARY	Workplace very noisy	100089	Online follow-up	123	Work environment	130	Employment history	130	Online follow-up > Work environment > Employment history
102350	CAT-SIN	64755	0.0282123	0.00180712	0.0546175	0.0362515	ORDERED-LOGISTIC	Chocolate biscuits intake	100089	Online follow-up	100090	Diet by 24-hour recall	100109	Soup/snacks/pastries yesterday	100109	Online follow-up > Diet by 24-hour recall > Soup/snacks/pastries yesterday
41247#2005	CAT-MUL	461027/1796(462823)	-0.0495347	-0.0959657	-0.003225	0.0362869	LOGISTIC-BINARY	Patient classification on admission (recoded): Day case: In inpatient ward and retained overnight	100091	Health-related outcomes	2000	Hospital inpatient	2001	Summary Administration	2001	Health-related outcomes > Hospital inpatient > Summary Administration
131398	DATE	462433/390(462823)	-0.106717	-0.206903	-0.006984	0.0364187	LOGISTIC-BINARY	Date I81 first reported (portal vein thrombosis)	2409	Health-related outcomes	First occurrences	First occurrences	2409	Health-related outcomes > First occurrences > Circulatory system disorders
20417	CAT-SIN	25703/16650(42353)	0.0210399	0.00131539	0.0407649	0.0365554	LOGISTIC-BINARY	Tense, sore, or aching muscles during worst period of anxiety	100089	Online follow-up	136	Mental health	140	Anxiety	140	Online follow-up > Mental health > Anxiety
41272#W208	CAT-MUL	462006/817(462823)	-0.0736159	-0.142745	-0.0047132	0.0365746	LOGISTIC-BINARY	Operative procedures - OPCS4: W20.8 Other specified primary open reduction of fracture of bone and extramedullary fixation	100091	Health-related outcomes	2000	Hospital inpatient	2005	Summary Operations	2005	Health-related outcomes > Hospital inpatient > Summary Operations
90095	CONTINUOUS	98437	0.00658819	0.00041007	0.0127663	0.0366131	LINEAR	Fraction acceleration <= 4 milli-gravities	100088	Additional exposures	1008	Physical activity measurement	1010	Acceleration intensity distribution	1010	Additional exposures > Physical activity measurement > Acceleration intensity distribution
41210#Y152	CAT-MUL	462336/487(462823)	-0.0954299	-0.185091	-0.0061222	0.0366204	LOGISTIC-BINARY	Operative procedures - secondary OPCS4: Y15.2 Renewal of stent in organ NOC	100091	Health-related outcomes	2000	Hospital inpatient	2005	Summary Operations	2005	Health-related outcomes > Hospital inpatient > Summary Operations
41272#Y152	CAT-MUL	462336/487(462823)	-0.0954299	-0.185091	-0.0061222	0.0366204	LOGISTIC-BINARY	Operative procedures - OPCS4: Y15.2 Renewal of stent in organ NOC	100091	Health-related outcomes	2000	Hospital inpatient	2005	Summary Operations	2005	Health-related outcomes > Hospital inpatient > Summary Operations
20004#1535	CAT-MUL	462269/477(462746)	0.095045	0.00561448	0.183974	0.0367342	LOGISTIC-BINARY	Operation code: dupuytren's contracture surgery	100000	UK Biobank Assessment Centre	100071	Verbal interview	100076	Operations	100076	UK Biobank Assessment Centre > Verbal interview > Operations
40006#D069	CAT-MUL	459552/3271(462823)	0.0367109	0.00222223	0.0711324	0.036769	LOGISTIC-BINARY	Type of cancer: ICD10: D06.9 Cervix, unspecified	100091	Health-related outcomes	100092	Cancer register	100092	Cancer register	100092	Health-related outcomes > Cancer register
41248#3001	CAT-MUL	445864/421(446285)	0.101124	0.00592918	0.195756	0.0367958	LOGISTIC-BINARY	Destinations on discharge from hospital (recoded): High security psychiatric hospital: NHS	100091	Health-related outcomes	2000	Hospital inpatient	2001	Summary Administration	2001	Health-related outcomes > Hospital inpatient > Summary Administration
102170	CAT-SIN	64541/297(64838)	0.120295	0.00696169	0.232819	0.0368284	LOGISTIC-BINARY	Soya dessert intake	100089	Online follow-up	100090	Diet by 24-hour recall	100109	Soup/snacks/pastries yesterday	100109	Online follow-up > Diet by 24-hour recall > Soup/snacks/pastries yesterday
20004#1099	CAT-MUL	462049/697(462746)	0.0785389	0.00455173	0.152192	0.0370561	LOGISTIC-BINARY	Operation code: aortic valve repair/replacement	100000	UK Biobank Assessment Centre	100071	Verbal interview	100076	Operations	100076	UK Biobank Assessment Centre > Verbal interview > Operations
41210#Z765	CAT-MUL	460903/1920(462823)	-0.0478503	-0.0929026	-0.0028987	0.0371617	LOGISTIC-BINARY	Operative procedures - secondary OPCS4: Z76.5 Lower end of femur NEC	100091	Health-related outcomes	2000	Hospital inpatient	2005	Summary Operations	2005	Health-related outcomes > Hospital inpatient > Summary Operations
41272#Z765	CAT-MUL	460903/1920(462823)	-0.0478503	-0.0929026	-0.0028987	0.0371617	LOGISTIC-BINARY	Operative procedures - OPCS4: Z76.5 Lower end of femur NEC	100091	Health-related outcomes	2000	Hospital inpatient	2005	Summary Operations	2005	Health-related outcomes > Hospital inpatient > Summary Operations
41272#W753	CAT-MUL	462539/284(462823)	-0.124699	-0.2425	-0.0074581	0.0375888	LOGISTIC-BINARY	Operative procedures - OPCS4: W75.3 Open repair of extra-articular ligament NEC	100091	Health-related outcomes	2000	Hospital inpatient	2005	Summary Operations	2005	Health-related outcomes > Hospital inpatient > Summary Operations
41210#W157	CAT-MUL	461739/1084(462823)	0.0629902	0.00350887	0.122263	0.0376033	LOGISTIC-BINARY	Operative procedures - secondary OPCS4: W15.7 Osteotomy of bone of foot and fixation HFQ	100091	Health-related outcomes	2000	Hospital inpatient	2005	Summary Operations	2005	Health-related outcomes > Hospital inpatient > Summary Operations
20003#1140923336	CAT-MUL	462087/659(462746)	-0.0814725	-0.158459	-0.004764	0.0377294	LOGISTIC-BINARY	Treatment/medication code: co-tenidone	100000	UK Biobank Assessment Centre	100071	Verbal interview	100075	Medications	100075	UK Biobank Assessment Centre > Verbal interview > Medications
30210	CONTINUOUS	448192	-0.0030782	-0.0059902	-0.0001662	0.0382794	LINEAR	Eosinophill percentage	100078	Biological samples	100079	Assay results	100080	Blood assays	100081	Biological samples > Assay results > Blood assays > Blood count
24006	CONTINUOUS	423631	0.00318081	0.000171	0.00619061	0.038329	LINEAR	Particulate matter air pollution (pm2.5); 2010	100088	Additional exposures	113	Local environment	114	Residential air pollution	114	Additional exposures > Local environment > Residential air pollution
12338	INTEGER	38284	-0.0104858	-0.0204251	-0.0005465	0.0386663	LINEAR	P duration		100000	UK Biobank Assessment Centre	100006	Physical measures	104	ECG at rest, 12-lead	104	UK Biobank Assessment Centre > Physical measures > ECG at rest, 12-lead
41248#1002	CAT-MUL	441652/5060(446712)	-0.0297883	-0.0580656	-0.0015531	0.0388012	LOGISTIC-BINARY	Destinations on discharge from hospital (recoded): Usual Place of residence: Living alone	100091	Health-related outcomes	2000	Hospital inpatient	2001	Summary Administration	2001	Health-related outcomes > Hospital inpatient > Summary Administration
41272#H511	CAT-MUL	459432/3391(462823)	0.0355238	0.00179432	0.0691896	0.0388133	LOGISTIC-BINARY	Operative procedures - OPCS4: H51.1 Haemorrhoidectomy	100091	Health-related outcomes	2000	Hospital inpatient	2005	Summary Operations	2005	Health-related outcomes > Hospital inpatient > Summary Operations
41272#W262	CAT-MUL	460664/2159(462823)	0.0443406	0.0021806	0.0863968	0.0390263	LOGISTIC-BINARY	Operative procedures - OPCS4: W26.2 Manipulation of fracture of bone NEC	100091	Health-related outcomes	2000	Hospital inpatient	2005	Summary Operations	2005	Health-related outcomes > Hospital inpatient > Summary Operations
22336	INTEGER	23676	-0.0131809	-0.0257008	-0.0006611	0.0390699	LINEAR	R axis		100000	UK Biobank Assessment Centre	100006	Physical measures	104	ECG at rest, 12-lead	104	UK Biobank Assessment Centre > Physical measures > ECG at rest, 12-lead
40006#C833	CAT-MUL	461840/983(462823)	-0.0661577	-0.129203	-0.0032981	0.0394272	LOGISTIC-BINARY	Type of cancer: ICD10: C83.3 Large cell (diffuse)	100091	Health-related outcomes	100092	Cancer register	100092	Cancer register	100092	Health-related outcomes > Cancer register
41210#Y268	CAT-MUL	462391/432(462823)	0.0984904	0.00449898	0.191935	0.0394386	LOGISTIC-BINARY	Operative procedures - secondary OPCS4: Y26.8 Other specified other repair of organ NOC	100091	Health-related outcomes	2000	Hospital inpatient	2005	Summary Operations	2005	Health-related outcomes > Hospital inpatient > Summary Operations
41272#Y268	CAT-MUL	462391/432(462823)	0.0984904	0.00449898	0.191935	0.0394386	LOGISTIC-BINARY	Operative procedures - OPCS4: Y26.8 Other specified other repair of organ NOC	100091	Health-related outcomes	2000	Hospital inpatient	2005	Summary Operations	2005	Health-related outcomes > Hospital inpatient > Summary Operations
6164#100	CAT-MUL	432166/28024(460190)	-0.0127195	-0.0248289	-0.0006174	0.0394564	LOGISTIC-BINARY	Types of physical activity in last 4 weeks	100000	UK Biobank Assessment Centre	100025	Touchscreen	100050	Lifestyle and environment	100054	UK Biobank Assessment Centre > Touchscreen > Lifestyle and environment > Physical activity
20004#1607	CAT-MUL	462384/362(462746)	0.10722	0.00473313	0.209032	0.0396826	LOGISTIC-BINARY	Operation code: ct scan	100000	UK Biobank Assessment Centre	100071	Verbal interview	100076	Operations	100076	UK Biobank Assessment Centre > Verbal interview > Operations
102960	CAT-SIN	64759	-0.054184	-0.10585	-0.0025181	0.0398322	ORDERED-LOGISTIC	Eggs in sandwiches intake	100089	Online follow-up	100090	Diet by 24-hour recall	100107	Milk/eggs/cheese yesterday	100107	Online follow-up > Diet by 24-hour recall > Milk/eggs/cheese yesterday
41210#U202	CAT-MUL	459261/3562(462823)	0.0345468	0.00154281	0.0674913	0.0400311	LOGISTIC-BINARY	Operative procedures - secondary OPCS4: U20.2 Transoesophageal echocardiography	100091	Health-related outcomes	2000	Hospital inpatient	2005	Summary Operations	2005	Health-related outcomes > Hospital inpatient > Summary Operations
41200#J381	CAT-MUL	460251/2572(462823)	-0.0406812	-0.0796289	-0.0018095	0.0404422	LOGISTIC-BINARY	Operative procedures - main OPCS4: J38.1 Endoscopic sphincterotomy of sphincter of Oddi and removal of calculus HFQ	100091	Health-related outcomes	2000	Hospital inpatient	2005	Summary Operations	2005	Health-related outcomes > Hospital inpatient > Summary Operations
41272#T679	CAT-MUL	462270/553(462823)	-0.0877661	-0.171872	-0.0039881	0.040454	LOGISTIC-BINARY	Operative procedures - OPCS4: T67.9 Unspecified primary repair of tendon	100091	Health-related outcomes	2000	Hospital inpatient	2005	Summary Operations	2005	Health-related outcomes > Hospital inpatient > Summary Operations
41272#V253	CAT-MUL	462431/392(462823)	-0.104328	-0.204324	-0.0047555	0.040468	LOGISTIC-BINARY	Operative procedures - OPCS4: V25.3 Primary posterior decompression of lumbar spine and intertransverse fusion of joint of lumbar spine	100091	Health-related outcomes	2000	Hospital inpatient	2005	Summary Operations	2005	Health-related outcomes > Hospital inpatient > Summary Operations
20003#1140879866	CAT-MUL	462410/336(462746)	0.11062	0.00434354	0.216177	0.0406793	LOGISTIC-BINARY	Treatment/medication code: timolol	100000	UK Biobank Assessment Centre	100071	Verbal interview	100075	Medications	100075	UK Biobank Assessment Centre > Verbal interview > Medications
30530	CONTINUOUS	448482	0.00305056	0.0001286	0.00597252	0.0407341	LINEAR	Sodium in urine	100078	Biological samples	100079	Assay results	100083	Urine assays	100083	Biological samples > Assay results > Urine assays
41250#1005	CAT-MUL	459923/385(460308)	0.103584	0.00406391	0.202489	0.0407429	LOGISTIC-BINARY	Methods of discharge from hospital (recoded): Discharged on clinical advice/consent: By mental health review	100091	Health-related outcomes	2000	Hospital inpatient	2001	Summary Administration	2001	Health-related outcomes > Hospital inpatient > Summary Administration
20491	CAT-SIN	148824	0.0144853	0.00059769	0.028373	0.0409203	ORDERED-LOGISTIC	Someone to take to doctor when needed as a child	100089	Online follow-up	136	Mental health	145	Traumatic events	145	Online follow-up > Mental health > Traumatic events
41272#X713	CAT-MUL	460072/2751(462823)	-0.0392397	-0.0769571	-0.0015918	0.0412566	LOGISTIC-BINARY	Operative procedures - OPCS4: X71.3 Procurement of drugs for chemotherapy for neoplasm for regimens in Band 8	100091	Health-related outcomes	2000	Hospital inpatient	2005	Summary Operations	2005	Health-related outcomes > Hospital inpatient > Summary Operations
41210#X339	CAT-MUL	461114/1709(462823)	-0.0496297	-0.0973498	-0.0020232	0.0412691	LOGISTIC-BINARY	Operative procedures - secondary OPCS4: X33.9 Unspecified other blood transfusion	100091	Health-related outcomes	2000	Hospital inpatient	2005	Summary Operations	2005	Health-related outcomes > Hospital inpatient > Summary Operations
41272#T242	CAT-MUL	460683/2140(462823)	-0.0443349	-0.0870213	-0.0017401	0.0415696	LOGISTIC-BINARY	Operative procedures - OPCS4: T24.2 Repair of umbilical hernia using insert of prosthetic material	100091	Health-related outcomes	2000	Hospital inpatient	2005	Summary Operations	2005	Health-related outcomes > Hospital inpatient > Summary Operations
41272#C812	CAT-MUL	461208/1615(462823)	0.0505073	0.00175712	0.0991196	0.041991	LOGISTIC-BINARY	Operative procedures - OPCS4: C81.2 Laser photocoagulation of retina for detachment	100091	Health-related outcomes	2000	Hospital inpatient	2005	Summary Operations	2005	Health-related outcomes > Hospital inpatient > Summary Operations
41229#5PL	CAT-MUL	461995/828(462823)	-0.0712018	-0.139955	-0.0026697	0.0420538	LOGISTIC-BINARY	PCT responsible for patient data: WORCESTERSHIRE PCT	100091	Health-related outcomes	2000	Hospital inpatient	2001	Summary Administration	2001	Health-related outcomes > Hospital inpatient > Summary Administration
21028	CAT-SIN	89005	0.0121963	0.00043165	0.0239609	0.0421653	ORDERED-LOGISTIC	Frequency of discomfort/pain getting better or stopping after a bowel movement	100089	Online follow-up	153	Digestive health	153	Digestive health	153	Online follow-up > Digestive health
131678	DATE	458970/3853(462823)	-0.0329588	-0.0647918	-0.0011776	0.0422636	LOGISTIC-BINARY	Date K82 first reported (other diseases of gallbladder)	2411	Health-related outcomes	First occurrences	First occurrences	2411	Health-related outcomes > First occurrences > Digestive system disorders
41210#A844	CAT-MUL	462537/286(462823)	-0.12097	-0.238121	-0.0043977	0.0425092	LOGISTIC-BINARY	Operative procedures - secondary OPCS4: A84.4 Evoked potential recording	100091	Health-related outcomes	2000	Hospital inpatient	2005	Summary Operations	2005	Health-related outcomes > Hospital inpatient > Summary Operations
41272#T141	CAT-MUL	462601/222(462823)	-0.137444	-0.270594	-0.0050122	0.0425425	LOGISTIC-BINARY	Operative procedures - OPCS4: T14.1 Percutaneous biopsy of lesion of pleura	100091	Health-related outcomes	2000	Hospital inpatient	2005	Summary Operations	2005	Health-related outcomes > Hospital inpatient > Summary Operations
22601#21213038	CAT-MUL	113256/423(113679)	0.0979929	0.00291036	0.192513	0.0427845	LOGISTIC-BINARY	Job coding: civil engineer, transport engineer, structural engineer, borough surveyor	100089	Online follow-up	123	Work environment	130	Employment history	130	Online follow-up > Work environment > Employment history
41210#W712	CAT-MUL	461201/1622(462823)	-0.050594	-0.0996122	-0.0016943	0.0428128	LOGISTIC-BINARY	Operative procedures - secondary OPCS4: W71.2 Open excision of intra-articular osteophyte	100091	Health-related outcomes	2000	Hospital inpatient	2005	Summary Operations	2005	Health-related outcomes > Hospital inpatient > Summary Operations
41200#G342	CAT-MUL	462419/404(462823)	0.099749	0.00281045	0.196086	0.0430824	LOGISTIC-BINARY	Operative procedures - main OPCS4: G34.2 Creation of temporary gastrostomy	100091	Health-related outcomes	2000	Hospital inpatient	2005	Summary Operations	2005	Health-related outcomes > Hospital inpatient > Summary Operations
981	CAT-SIN	328016	0.0063395	0.00019392	0.0124851	0.043193	ORDERED-LOGISTIC	Duration walking for pleasure	100000	UK Biobank Assessment Centre	100025	Touchscreen	100050	Lifestyle and environment	100054	UK Biobank Assessment Centre > Touchscreen > Lifestyle and environment > Physical activity
41229#5HX	CAT-MUL	460165/2658(462823)	0.039216	0.00110429	0.0772486	0.0435053	LOGISTIC-BINARY	PCT responsible for patient data: EALING PCT	100091	Health-related outcomes	2000	Hospital inpatient	2001	Summary Administration	2001	Health-related outcomes > Hospital inpatient > Summary Administration
6144#3	CAT-MUL	448463/12399(460862)	-0.0184075	-0.0362959	-0.0005354	0.0436121	LOGISTIC-BINARY	Never eat eggs, dairy, wheat, sugar: Wheat products	100000	UK Biobank Assessment Centre	100025	Touchscreen	100050	Lifestyle and environment	100052	UK Biobank Assessment Centre > Touchscreen > Lifestyle and environment > Diet
41210#J439	CAT-MUL	460425/2398(462823)	-0.0414374	-0.0817507	-0.0012062	0.0437288	LOGISTIC-BINARY	Operative procedures - secondary OPCS4: J43.9 Unspecified diagnostic endoscopic retrograde examination of bile duct and pancreatic duct	100091	Health-related outcomes	2000	Hospital inpatient	2005	Summary Operations	2005	Health-related outcomes > Hospital inpatient > Summary Operations
41272#S681	CAT-MUL	462502/321(462823)	-0.113477	-0.224011	-0.0034722	0.0437314	LOGISTIC-BINARY	Operative procedures - OPCS4: S68.1 Total excision of nail	100091	Health-related outcomes	2000	Hospital inpatient	2005	Summary Operations	2005	Health-related outcomes > Hospital inpatient > Summary Operations
30720	CONTINUOUS	441244	-0.0027461	-0.0054155	-7.68e-05	0.0437642	LINEAR	Cystatin C		100078	Biological samples	100079	Assay results	100080	Blood assays	17518	Biological samples > Assay results > Blood assays > Blood biochemistry
20003#1140865336	CAT-MUL	462444/302(462746)	0.114641	0.0027876	0.225659	0.0437781	LOGISTIC-BINARY	Treatment/medication code: spasmonal 60mg capsule	100000	UK Biobank Assessment Centre	100071	Verbal interview	100075	Medications	100075	UK Biobank Assessment Centre > Verbal interview > Medications
41200#T773	CAT-MUL	462572/251(462823)	0.125823	0.00286475	0.247803	0.0440753	LOGISTIC-BINARY	Operative procedures - main OPCS4: T77.3 Partial excision of muscle NEC	100091	Health-related outcomes	2000	Hospital inpatient	2005	Summary Operations	2005	Health-related outcomes > Hospital inpatient > Summary Operations
41248#5000	CAT-MUL	445515/831(446346)	-0.0699399	-0.138195	-0.0019638	0.0441762	LOGISTIC-BINARY	Destinations on discharge from hospital (recoded): Transfer to other NHS provider	100091	Health-related outcomes	2000	Hospital inpatient	2001	Summary Administration	2001	Health-related outcomes > Hospital inpatient > Summary Administration
130804	DATE	462389/434(462823)	0.0961686	0.00212671	0.189676	0.04445	LOGISTIC-BINARY	Date E73 first reported (lactose intolerance)	2404	Health-related outcomes	First occurrences	First occurrences	2404	Health-related outcomes > First occurrences > Endocrine, nutritional and metabolic diseases
41272#W088	CAT-MUL	462504/319(462823)	0.111399	0.00235692	0.219674	0.0445196	LOGISTIC-BINARY	Operative procedures - OPCS4: W08.8 Other specified other excision of bone	100091	Health-related outcomes	2000	Hospital inpatient	2005	Summary Operations	2005	Health-related outcomes > Hospital inpatient > Summary Operations
41210#C812	CAT-MUL	461534/1289(462823)	0.055754	0.00125069	0.110082	0.0446314	LOGISTIC-BINARY	Operative procedures - secondary OPCS4: C81.2 Laser photocoagulation of retina for detachment	100091	Health-related outcomes	2000	Hospital inpatient	2005	Summary Operations	2005	Health-related outcomes > Hospital inpatient > Summary Operations
131774	DATE	452058/10765(462823)	-0.0196308	-0.038805	-0.0004754	0.0446761	LOGISTIC-BINARY	Date L60 first reported (nail disorders)	2412	Health-related outcomes	First occurrences	First occurrences	2412	Health-related outcomes > First occurrences > Skin and subcutaneous tissue disorders
41210#Y181	CAT-MUL	461532/1291(462823)	-0.0562496	-0.111241	-0.0014027	0.0447093	LOGISTIC-BINARY	Operative procedures - secondary OPCS4: Y18.1 Freeing of adhesions of organ NOC	100091	Health-related outcomes	2000	Hospital inpatient	2005	Summary Operations	2005	Health-related outcomes > Hospital inpatient > Summary Operations
41272#Y181	CAT-MUL	461532/1291(462823)	-0.0562496	-0.111241	-0.0014027	0.0447093	LOGISTIC-BINARY	Operative procedures - OPCS4: Y18.1 Freeing of adhesions of organ NOC	100091	Health-related outcomes	2000	Hospital inpatient	2005	Summary Operations	2005	Health-related outcomes > Hospital inpatient > Summary Operations
41248#6005	CAT-MUL	444517/2105(446622)	-0.0441528	-0.087332	-0.0010811	0.0447842	LOGISTIC-BINARY	Destinations on discharge from hospital (recoded): Transfer within NHS provider: Medical specialty	100091	Health-related outcomes	2000	Hospital inpatient	2001	Summary Administration	2001	Health-related outcomes > Hospital inpatient > Summary Administration
135	INTEGER	462746	-0.0056094	-0.0110925	-0.0001263	0.0449483	ORDERED-LOGISTIC	Number of self-reported non-cancer illnesses	100000	UK Biobank Assessment Centre	100071	Verbal interview	100074	Medical conditions	100074	UK Biobank Assessment Centre > Verbal interview > Medical conditions
131746	DATE	461255/1568(462823)	-0.0509336	-0.100818	-0.0011724	0.0450979	LOGISTIC-BINARY	Date L42 first reported (pityriasis rosea)	2412	Health-related outcomes	First occurrences	First occurrences	2412	Health-related outcomes > First occurrences > Skin and subcutaneous tissue disorders
41272#J692	CAT-MUL	462541/282(462823)	-0.120419	-0.238486	-0.0029232	0.0451218	LOGISTIC-BINARY	Operative procedures - OPCS4: J69.2 Total splenectomy	100091	Health-related outcomes	2000	Hospital inpatient	2005	Summary Operations	2005	Health-related outcomes > Hospital inpatient > Summary Operations
41200#X388	CAT-MUL	462378/445(462823)	0.0942165	0.00178744	0.18611	0.0451237	LOGISTIC-BINARY	Operative procedures - main OPCS4: X38.8 Other specified subcutaneous injection	100091	Health-related outcomes	2000	Hospital inpatient	2005	Summary Operations	2005	Health-related outcomes > Hospital inpatient > Summary Operations
41272#H564	CAT-MUL	462620/203(462823)	-0.142078	-0.281446	-0.0034456	0.0451767	LOGISTIC-BINARY	Operative procedures - OPCS4: H56.4 Excision of anal fissure	100091	Health-related outcomes	2000	Hospital inpatient	2005	Summary Operations	2005	Health-related outcomes > Hospital inpatient > Summary Operations
6146#3	CAT-MUL	442728/16444(459172)	-0.0159837	-0.0316334	-0.0003463	0.0452178	LOGISTIC-BINARY	Attendance/disability/mobility allowance: Blue badge	100000	UK Biobank Assessment Centre	100025	Touchscreen	100062	Sociodemographics	100067	UK Biobank Assessment Centre > Touchscreen > Sociodemographics > Other sociodemographic factors
41200#V259	CAT-MUL	462386/437(462823)	0.094806	0.00174225	0.187312	0.0452316	LOGISTIC-BINARY	Operative procedures - main OPCS4: V25.9 Unspecified primary decompression operations on lumbar spine	100091	Health-related outcomes	2000	Hospital inpatient	2005	Summary Operations	2005	Health-related outcomes > Hospital inpatient > Summary Operations
41229#5CC	CAT-MUL	462496/327(462823)	0.109698	0.00189599	0.216753	0.0453744	LOGISTIC-BINARY	PCT responsible for patient data: BLACKBURN WITH DARWEN PCT	100091	Health-related outcomes	2000	Hospital inpatient	2001	Summary Administration	2001	Health-related outcomes > Hospital inpatient > Summary Administration
924	CAT-SIN	459731	0.00578614	0.00011671	0.0114556	0.0454632	ORDERED-LOGISTIC	Usual walking pace	100000	UK Biobank Assessment Centre	100025	Touchscreen	100050	Lifestyle and environment	100054	UK Biobank Assessment Centre > Touchscreen > Lifestyle and environment > Physical activity
40011#9440	CAT-MUL	462260/563(462823)	-0.084931	-0.168306	-0.0018725	0.045482	LOGISTIC-BINARY	Histology of cancer tumour: Glioblastoma, NOS	100091	Health-related outcomes	100092	Cancer register	100092	Cancer register	100092	Health-related outcomes > Cancer register
41272#J381	CAT-MUL	460087/2736(462823)	-0.0384942	-0.0762531	-0.0008071	0.0454978	LOGISTIC-BINARY	Operative procedures - OPCS4: J38.1 Endoscopic sphincterotomy of sphincter of Oddi and removal of calculus HFQ	100091	Health-related outcomes	2000	Hospital inpatient	2005	Summary Operations	2005	Health-related outcomes > Hospital inpatient > Summary Operations
41210#Z821	CAT-MUL	462572/251(462823)	0.124842	0.00197581	0.246713	0.0455779	LOGISTIC-BINARY	Operative procedures - secondary OPCS4: Z82.1 Radiocarpal joint	100091	Health-related outcomes	2000	Hospital inpatient	2005	Summary Operations	2005	Health-related outcomes > Hospital inpatient > Summary Operations
41272#Z821	CAT-MUL	462572/251(462823)	0.124842	0.00197581	0.246713	0.0455779	LOGISTIC-BINARY	Operative procedures - OPCS4: Z82.1 Radiocarpal joint	100091	Health-related outcomes	2000	Hospital inpatient	2005	Summary Operations	2005	Health-related outcomes > Hospital inpatient > Summary Operations
41249#2013	CAT-MUL	453255/8753(462008)	-0.0216167	-0.0428376	-0.0004189	0.0457601	LOGISTIC-BINARY	Methods of admission to hospital (recoded): Emergency admission: Consultant clinic of this or another health care provider	100091	Health-related outcomes	2000	Hospital inpatient	2001	Summary Administration	2001	Health-related outcomes > Hospital inpatient > Summary Administration
41200#X705	CAT-MUL	461168/1655(462823)	0.0490293	0.00082694	0.0970994	0.045903	LOGISTIC-BINARY	Operative procedures - main OPCS4: X70.5 Procurement of drugs for chemotherapy for neoplasm for regimens in Band 5	100091	Health-related outcomes	2000	Hospital inpatient	2005	Summary Operations	2005	Health-related outcomes > Hospital inpatient > Summary Operations
41210#X833	CAT-MUL	462612/211(462823)	0.135779	0.0017644	0.268621	0.046135	LOGISTIC-BINARY	Operative procedures - secondary OPCS4: X83.3 Fibrinolytic drugs Band 1	100091	Health-related outcomes	2000	Hospital inpatient	2005	Summary Operations	2005	Health-related outcomes > Hospital inpatient > Summary Operations
41250#1003	CAT-MUL	458733/1573(460306)	-0.0503528	-0.0999499	-0.0008996	0.0462827	LOGISTIC-BINARY	Methods of discharge from hospital (recoded): Discharged on clinical advice/consent: Transfer to another provider	100091	Health-related outcomes	2000	Hospital inpatient	2001	Summary Administration	2001	Health-related outcomes > Hospital inpatient > Summary Administration
41200#M702	CAT-MUL	459492/3331(462823)	-0.0349345	-0.0693419	-0.0005869	0.046401	LOGISTIC-BINARY	Operative procedures - main OPCS4: M70.2 Perineal needle biopsy of prostate	100091	Health-related outcomes	2000	Hospital inpatient	2005	Summary Operations	2005	Health-related outcomes > Hospital inpatient > Summary Operations
41210#Y468	CAT-MUL	462491/332(462823)	-0.109778	-0.218556	-0.0015047	0.0474479	LOGISTIC-BINARY	Operative procedures - secondary OPCS4: Y46.8 Other specified open approach to contents of cranium	100091	Health-related outcomes	2000	Hospital inpatient	2005	Summary Operations	2005	Health-related outcomes > Hospital inpatient > Summary Operations
41272#Y468	CAT-MUL	462491/332(462823)	-0.109778	-0.218556	-0.0015047	0.0474479	LOGISTIC-BINARY	Operative procedures - OPCS4: Y46.8 Other specified open approach to contents of cranium	100091	Health-related outcomes	2000	Hospital inpatient	2005	Summary Operations	2005	Health-related outcomes > Hospital inpatient > Summary Operations
6139#3	CAT-MUL	420528/40685(461213)	0.010315	0.00011372	0.0205118	0.0474509	LOGISTIC-BINARY	Gas or solid-fuel cooking/heating: An open solid fuel fire that you use regularly in winter time	100000	UK Biobank Assessment Centre	100025	Touchscreen	100062	Sociodemographics	100066	UK Biobank Assessment Centre > Touchscreen > Sociodemographics > Household
41244#100	CAT-MUL	264271/184755(449026)	-0.0061102	-0.0121629	-5.81e-05	0.0478506	LOGISTIC-BINARY	Intended management of patient (recoded): One or more nights hospital stay	100091	Health-related outcomes	2000	Hospital inpatient	2001	Summary Administration	2001	Health-related outcomes > Hospital inpatient > Summary Administration
41272#A704	CAT-MUL	462529/294(462823)	-0.116561	-0.232297	-0.001374	0.0478978	LOGISTIC-BINARY	Operative procedures - OPCS4: A70.4 Insertion of neurostimulator electrodes into peripheral nerve	100091	Health-related outcomes	2000	Hospital inpatient	2005	Summary Operations	2005	Health-related outcomes > Hospital inpatient > Summary Operations
41272#H024	CAT-MUL	462178/645(462823)	0.0773131	0.00047041	0.153791	0.0480945	LOGISTIC-BINARY	Operative procedures - OPCS4: H02.4 Incidental appendicectomy	100091	Health-related outcomes	2000	Hospital inpatient	2005	Summary Operations	2005	Health-related outcomes > Hospital inpatient > Summary Operations
20091#2	CAT-MUL	51992/12936(64928)	-0.0194653	-0.0387931	-0.0001525	0.0483022	LOGISTIC-BINARY	Type of sliced bread eaten: mixed	100089	Online follow-up	100090	Diet by 24-hour recall	100101	Bread/pasta/rice yesterday	100101	Online follow-up > Diet by 24-hour recall > Bread/pasta/rice yesterday
20429	CAT-SIN	12234/31166(43400)	0.021272	0.00014647	0.0424116	0.0485014	LOGISTIC-BINARY	Easily tired during worst period of anxiety	100089	Online follow-up	136	Mental health	140	Anxiety	140	Online follow-up > Mental health > Anxiety
130820	DATE	455427/7396(462823)	-0.0231796	-0.0462269	-0.0001599	0.0485641	LOGISTIC-BINARY	Date E83 first reported (disorders of mineral metabolism)	2404	Health-related outcomes	First occurrences	First occurrences	2404	Health-related outcomes > First occurrences > Endocrine, nutritional and metabolic diseases
131038	DATE	460411/2412(462823)	-0.0403959	-0.0805941	-0.000281	0.0486533	LOGISTIC-BINARY	Date G31 first reported (other degenerative diseases of nervous system, not elsewhere classified)	2406	Health-related outcomes	First occurrences	First occurrences	2406	Health-related outcomes > First occurrences > Nervous system disorders
20440	CAT-SIN	84608	0.0123692	6.72e-05	0.0246711	0.04876	ORDERED-LOGISTIC	Impact on normal roles during worst period of depression	100089	Online follow-up	136	Mental health	138	Depression	138	Online follow-up > Mental health > Depression
41272#T856	CAT-MUL	461590/1233(462823)	0.0559464	0.00017898	0.111532	0.0489028	LOGISTIC-BINARY	Operative procedures - OPCS4: T85.6 Block dissection of pelvic lymph nodes	100091	Health-related outcomes	2000	Hospital inpatient	2005	Summary Operations	2005	Health-related outcomes > Hospital inpatient > Summary Operations
41210#Z756	CAT-MUL	461640/1183(462823)	-0.0576309	-0.115071	-0.0003505	0.0489355	LOGISTIC-BINARY	Operative procedures - secondary OPCS4: Z75.6 Acetabulum	100091	Health-related outcomes	2000	Hospital inpatient	2005	Summary Operations	2005	Health-related outcomes > Hospital inpatient > Summary Operations
41272#Z756	CAT-MUL	461640/1183(462823)	-0.0576309	-0.115071	-0.0003505	0.0489355	LOGISTIC-BINARY	Operative procedures - OPCS4: Z75.6 Acetabulum	100091	Health-related outcomes	2000	Hospital inpatient	2005	Summary Operations	2005	Health-related outcomes > Hospital inpatient > Summary Operations
102000	CAT-SIN	64928	-0.0403574	-0.0805544	-0.0001603	0.0490935	ORDERED-LOGISTIC	Pizza intake		100089	Online follow-up	100090	Diet by 24-hour recall	100109	Soup/snacks/pastries yesterday	100109	Online follow-up > Diet by 24-hour recall > Soup/snacks/pastries yesterday
41200#H237	CAT-MUL	462413/410(462823)	0.0965235	9.99e-05	0.192367	0.0490993	LOGISTIC-BINARY	Operative procedures - main OPCS4	100091	Health-related outcomes	2000	Hospital inpatient	2005	Summary Operations	2005	Health-related outcomes > Hospital inpatient > Summary Operations
131354	DATE	447530/15293(462823)	-0.0164066	-0.032761	-6.53e-05	0.0491818	LOGISTIC-BINARY	Date I50 first reported (heart failure)	2409	Health-related outcomes	First occurrences	First occurrences	2409	Health-related outcomes > First occurrences > Circulatory system disorders
41200#M039	CAT-MUL	462461/362(462823)	-0.104202	-0.208377	-0.0004898	0.0494645	LOGISTIC-BINARY	Operative procedures - main OPCS4: M03.9 Unspecified partial excision of kidney	100091	Health-related outcomes	2000	Hospital inpatient	2005	Summary Operations	2005	Health-related outcomes > Hospital inpatient > Summary Operations
41272#K606	CAT-MUL	459351/3472(462823)	0.0334546	-1.77e-05	0.0668664	0.0499042	LOGISTIC-BINARY	Operative procedures - OPCS4: K60.6 Implantation of intravenous dual chamber cardiac pacemaker system	100091	Health-related outcomes	2000	Hospital inpatient	2005	Summary Operations	2005	Health-related outcomes > Hospital inpatient > Summary Operations
41272#F363	CAT-MUL	462507/316(462823)	-0.111269	-0.222769	-0.0003192	0.0499402	LOGISTIC-BINARY	Operative procedures - OPCS4: F36.3 Drainage of abscess of peritonsillar region	100091	Health-related outcomes	2000	Hospital inpatient	2005	Summary Operations	2005	Health-related outcomes > Hospital inpatient > Summary Operations
41229#5QR	CAT-MUL	459825/2998(462823)	-0.035968	-0.0720062	4.12e-06	0.0502397	LOGISTIC-BINARY	PCT responsible for patient data: REDCAR AND CLEVELAND PCT	100091	Health-related outcomes	2000	Hospital inpatient	2001	Summary Administration	2001	Health-related outcomes > Hospital inpatient > Summary Administration
41272#G448	CAT-MUL	462192/631(462823)	-0.0783362	-0.156911	-5.93e-05	0.0502795	LOGISTIC-BINARY	Operative procedures - OPCS4: G44.8 Other specified other therapeutic fibreoptic endoscopic operations on upper gastrointestinal tract	100091	Health-related outcomes	2000	Hospital inpatient	2005	Summary Operations	2005	Health-related outcomes > Hospital inpatient > Summary Operations
41200#K403	CAT-MUL	462598/225(462823)	-0.131644	-0.263844	-0.0001708	0.0503886	LOGISTIC-BINARY	Operative procedures - main OPCS4: K40.3 Saphenous vein graft replacement of three coronary arteries	100091	Health-related outcomes	2000	Hospital inpatient	2005	Summary Operations	2005	Health-related outcomes > Hospital inpatient > Summary Operations
22607#2	CAT-MUL	102974/9810(112784)	-0.0207698	-0.0415942	3.33e-05	0.0504829	LOGISTIC-BINARY	Workplace very cold	100089	Online follow-up	123	Work environment	130	Employment history	130	Online follow-up > Work environment > Employment history
41272#Q189	CAT-MUL	449629/13194(462823)	-0.0175132	-0.0350817	4e-05	0.0506251	LOGISTIC-BINARY	Operative procedures - OPCS4: Q18.9 Unspecified diagnostic endoscopic examination of uterus	100091	Health-related outcomes	2000	Hospital inpatient	2005	Summary Operations	2005	Health-related outcomes > Hospital inpatient > Summary Operations
41210#Z758	CAT-MUL	462465/358(462823)	-0.104191	-0.2089	4.5e-05	0.0506487	LOGISTIC-BINARY	Operative procedures - secondary OPCS4: Z75.8 Specified bone of pelvis NEC	100091	Health-related outcomes	2000	Hospital inpatient	2005	Summary Operations	2005	Health-related outcomes > Hospital inpatient > Summary Operations
41272#Z758	CAT-MUL	462465/358(462823)	-0.104191	-0.2089	4.5e-05	0.0506487	LOGISTIC-BINARY	Operative procedures - OPCS4: Z75.8 Specified bone of pelvis NEC	100091	Health-related outcomes	2000	Hospital inpatient	2005	Summary Operations	2005	Health-related outcomes > Hospital inpatient > Summary Operations
30344	INTEGER	451598	0.00598388	-1.83e-05	0.011986	0.0506974	ORDERED-LOGISTIC	Volume of EDTA2 plasma held by UKB	100078	Biological samples	100084	Sample inventory	100085	Blood sample inventory	100085	Biological samples > Sample inventory > Blood sample inventory
23039	INTEGER	4505	0.0291359	-8.97e-05	0.0583615	0.0507073	LINEAR	CagA antigen for Helicobacter pylori	100078	Biological samples	100079	Assay results	100080	Blood assays	1307	Biological samples > Assay results > Blood assays > Infectious Diseases > Infectious Disease Antigens
41272#W891	CAT-MUL	460648/2175(462823)	-0.0421496	-0.0844891	9.95e-05	0.0507925	LOGISTIC-BINARY	Operative procedures - OPCS4: W89.1 Endoscopic chondroplasty NEC	100091	Health-related outcomes	2000	Hospital inpatient	2005	Summary Operations	2005	Health-related outcomes > Hospital inpatient > Summary Operations
41253#18	CAT-MUL	274613/188210(462823)	-0.0059469	-0.0119198	2.55e-05	0.0509946	LOGISTIC-BINARY	Inpatient record format: UK HES In Patient (2015 format)	100091	Health-related outcomes	2000	Hospital inpatient	2001	Summary Administration	2001	Health-related outcomes > Hospital inpatient > Summary Administration
41200#O172	CAT-MUL	462561/262(462823)	0.119249	-0.0011107	0.238661	0.0512624	LOGISTIC-BINARY	Operative procedures - main OPCS4: O17.2 Remanipulation of fracture of long bone and rigid internal fixation NEC	100091	Health-related outcomes	2000	Hospital inpatient	2005	Summary Operations	2005	Health-related outcomes > Hospital inpatient > Summary Operations
41272#B375	CAT-MUL	462352/471(462823)	0.0890518	-0.0007779	0.178359	0.0513553	LOGISTIC-BINARY	Operative procedures - OPCS4: B37.5 Lipofilling of breast	100091	Health-related outcomes	2000	Hospital inpatient	2005	Summary Operations	2005	Health-related outcomes > Hospital inpatient > Summary Operations
90048	CONTINUOUS	98437	0.00622813	-3.69e-05	0.0124932	0.0513646	LINEAR	Average acceleration 21:00 - 21:59	100088	Additional exposures	1008	Physical activity measurement	1009	Acceleration averages	1009	Additional exposures > Physical activity measurement > Acceleration averages
3894	INTEGER	10335	-0.016443	-0.0329975	0.00011156	0.0515637	LINEAR	Age heart attack diagnosed	100000	UK Biobank Assessment Centre	100025	Touchscreen	100036	Health and medical history	100044	UK Biobank Assessment Centre > Touchscreen > Health and medical history > Medical conditions
130016	DATE	457787/5036(462823)	-0.0276473	-0.0555191	0.00018493	0.0517082	LOGISTIC-BINARY	Date A08 first reported (viral and other specified intestinal infections)	2401	Health-related outcomes	First occurrences	First occurrences	2401	Health-related outcomes > First occurrences > Certain infectious and parasitic diseases
3647	CAT-SIN	220319	0.00754116	-6.79e-05	0.0151502	0.0520765	ORDERED-LOGISTIC	Duration of other exercises	100000	UK Biobank Assessment Centre	100025	Touchscreen	100050	Lifestyle and environment	100054	UK Biobank Assessment Centre > Touchscreen > Lifestyle and environment > Physical activity
20004#1468	CAT-MUL	462491/255(462746)	-0.122588	-0.246761	0.00091829	0.0523927	LOGISTIC-BINARY	Operation code: intracranial haematoma drainage	100000	UK Biobank Assessment Centre	100071	Verbal interview	100076	Operations	100076	UK Biobank Assessment Centre > Verbal interview > Operations
41210#Y141	CAT-MUL	462557/266(462823)	-0.120124	-0.241854	0.00101288	0.0525679	LOGISTIC-BINARY	Operative procedures - secondary OPCS4: Y14.1 Insertion of expanding covered metal stent into organ NOC	100091	Health-related outcomes	2000	Hospital inpatient	2005	Summary Operations	2005	Health-related outcomes > Hospital inpatient > Summary Operations
41272#Y141	CAT-MUL	462557/266(462823)	-0.120124	-0.241854	0.00101288	0.0525679	LOGISTIC-BINARY	Operative procedures - OPCS4: Y14.1 Insertion of expanding covered metal stent into organ NOC	100091	Health-related outcomes	2000	Hospital inpatient	2005	Summary Operations	2005	Health-related outcomes > Hospital inpatient > Summary Operations
41272#C794	CAT-MUL	461141/1682(462823)	-0.0475531	-0.0957159	0.0004952	0.0526951	LOGISTIC-BINARY	Operative procedures - OPCS4: C79.4 Injection into vitreous body NEC	100091	Health-related outcomes	2000	Hospital inpatient	2005	Summary Operations	2005	Health-related outcomes > Hospital inpatient > Summary Operations
131962	DATE	460760/2063(462823)	0.0426793	-0.0005542	0.0858095	0.0527307	LOGISTIC-BINARY	Date M80 first reported (osteoporosis with pathological fracture)	2413	Health-related outcomes	First occurrences	First occurrences	2413	Health-related outcomes > First occurrences > Musculoskeletal system and connective tissue disorders
20003#1140867726	CAT-MUL	462389/357(462746)	-0.103226	-0.207917	0.00097201	0.052766	LOGISTIC-BINARY	Treatment/medication code: lofepramine	100000	UK Biobank Assessment Centre	100071	Verbal interview	100075	Medications	100075	UK Biobank Assessment Centre > Verbal interview > Medications
41272#W844	CAT-MUL	459474/3349(462823)	-0.0336582	-0.0677691	0.0003931	0.0528856	LOGISTIC-BINARY	Operative procedures - OPCS4: W84.4 Endoscopic decompression of joint	100091	Health-related outcomes	2000	Hospital inpatient	2005	Summary Operations	2005	Health-related outcomes > Hospital inpatient > Summary Operations
22620#1	CAT-MUL	81690/31989(113679)	0.0128804	-0.0001725	0.0259302	0.0530752	LOGISTIC-BINARY	Job involved shift work: Yes	100089	Online follow-up	123	Work environment	130	Employment history	130	Online follow-up > Work environment > Employment history
2674	CAT-SIN	48420/202137(250557)	-0.0142853	-0.0287676	0.00019782	0.0532037	LOGISTIC-BINARY	Ever had breast cancer screening / mammogram	100000	UK Biobank Assessment Centre	100025	Touchscreen	100068	Sex-specific factors	100069	UK Biobank Assessment Centre > Touchscreen > Sex-specific factors > Female-specific factors
6179#1	CAT-MUL	315546/145652(461198)	-0.0062249	-0.0125469	9.62e-05	0.0536076	LOGISTIC-BINARY	Mineral and other dietary supplements: Fish oil (including cod liver oil)	100000	UK Biobank Assessment Centre	100025	Touchscreen	100036	Health and medical history	100045	UK Biobank Assessment Centre > Touchscreen > Health and medical history > Medication
22617#1141	CAT-MUL	113191/488(113679)	0.086838	-0.0016154	0.174799	0.0536802	LOGISTIC-BINARY	Job code - historical: Quality assurance managers	100089	Online follow-up	123	Work environment	130	Employment history	130	Online follow-up > Work environment > Employment history
41272#X702	CAT-MUL	457611/5212(462823)	-0.0269619	-0.0543907	0.00042901	0.0538571	LOGISTIC-BINARY	Operative procedures - OPCS4: X70.2 Procurement of drugs for chemotherapy for neoplasm for regimens in Band 2	100091	Health-related outcomes	2000	Hospital inpatient	2005	Summary Operations	2005	Health-related outcomes > Hospital inpatient > Summary Operations
41272#W861	CAT-MUL	462491/332(462823)	-0.106705	-0.215441	0.00151538	0.0539012	LOGISTIC-BINARY	Operative procedures - OPCS4: W86.1 Endoscopic removal of loose body from joint NEC	100091	Health-related outcomes	2000	Hospital inpatient	2005	Summary Operations	2005	Health-related outcomes > Hospital inpatient > Summary Operations
22610#1	CAT-MUL	84611/26774(111385)	0.0137559	-0.0002341	0.0277416	0.0539185	LOGISTIC-BINARY	Workplace full of chemical or other fumes	100089	Online follow-up	123	Work environment	130	Employment history	130	Online follow-up > Work environment > Employment history
41210#Z478	CAT-MUL	460729/2094(462823)	-0.0424021	-0.085568	0.00067121	0.053941	LOGISTIC-BINARY	Operative procedures - secondary OPCS4: Z47.8 Specified skin of face NEC	100091	Health-related outcomes	2000	Hospital inpatient	2005	Summary Operations	2005	Health-related outcomes > Hospital inpatient > Summary Operations
41272#Z478	CAT-MUL	460729/2094(462823)	-0.0424021	-0.085568	0.00067121	0.053941	LOGISTIC-BINARY	Operative procedures - OPCS4: Z47.8 Specified skin of face NEC	100091	Health-related outcomes	2000	Hospital inpatient	2005	Summary Operations	2005	Health-related outcomes > Hospital inpatient > Summary Operations
41245#1310	CAT-MUL	314407/147573(461980)	-0.0061843	-0.0124743	0.00010491	0.0539618	LOGISTIC-BINARY	Main speciality of consultant (recoded): General medicine	100091	Health-related outcomes	2000	Hospital inpatient	2001	Summary Administration	2001	Health-related outcomes > Hospital inpatient > Summary Administration
41272#W798	CAT-MUL	462573/250(462823)	-0.123281	-0.249016	0.0018137	0.054077	LOGISTIC-BINARY	Operative procedures - OPCS4: W79.8 Other specified soft tissue operations on joint of toe	100091	Health-related outcomes	2000	Hospital inpatient	2005	Summary Operations	2005	Health-related outcomes > Hospital inpatient > Summary Operations
41210#Z128	CAT-MUL	461817/1006(462823)	-0.0611688	-0.123505	0.00098466	0.0541047	LOGISTIC-BINARY	Operative procedures - secondary OPCS4: Z12.8 Specified nerve NEC	100091	Health-related outcomes	2000	Hospital inpatient	2005	Summary Operations	2005	Health-related outcomes > Hospital inpatient > Summary Operations
41272#Z128	CAT-MUL	461817/1006(462823)	-0.0611688	-0.123505	0.00098466	0.0541047	LOGISTIC-BINARY	Operative procedures - OPCS4: Z12.8 Specified nerve NEC	100091	Health-related outcomes	2000	Hospital inpatient	2005	Summary Operations	2005	Health-related outcomes > Hospital inpatient > Summary Operations
41200#B284	CAT-MUL	461555/1268(462823)	-0.054415	-0.109931	0.00095159	0.0544029	LOGISTIC-BINARY	Operative procedures - main OPCS4: B28.4 Re-excision of breast margins	100091	Health-related outcomes	2000	Hospital inpatient	2005	Summary Operations	2005	Health-related outcomes > Hospital inpatient > Summary Operations
2907	CAT-SIN	64228/48971(113199)	-0.0115687	-0.0233619	0.00022268	0.054503	LOGISTIC-BINARY	Ever stopped smoking for 6+ months	100000	UK Biobank Assessment Centre	100025	Touchscreen	100050	Lifestyle and environment	100058	UK Biobank Assessment Centre > Touchscreen > Lifestyle and environment > Smoking
21050	CAT-SIN	29119	0.036916	-0.0007258	0.0745579	0.0545894	ORDERED-LOGISTIC	Degree bothered by menstrual cramps or other problems with period in the last 3 months	100089	Online follow-up	153	Digestive health	153	Digestive health	153	Online follow-up > Digestive health
131454	DATE	462501/322(462823)	-0.107997	-0.218375	0.00184535	0.0545991	LOGISTIC-BINARY	Date J17 first reported (pneumonia in diseases classified elsewhere)	2410	Health-related outcomes	First occurrences	First occurrences	2410	Health-related outcomes > First occurrences > Respiratory system disorders
22601#71293332	CAT-MUL	113399/280(113679)	0.113795	-0.0027702	0.229462	0.0547864	LOGISTIC-BINARY	Job coding: advertising or sales representative, demonstrator, estate agent negotiator, land/property salesman	100089	Online follow-up	123	Work environment	130	Employment history	130	Online follow-up > Work environment > Employment history
41220#7	CAT-MUL	844/1650(2494)	0.0824442	-0.00156	0.166873	0.054919	LOGISTIC-BINARY	Anaesthetics administered post delivery: Other	100091	Health-related outcomes	2000	Hospital inpatient	2003	Summary Maternity	2003	Health-related outcomes > Hospital inpatient > Summary Maternity
41200#C463	CAT-MUL	462601/222(462823)	0.127369	-0.0033265	0.256952	0.0550976	LOGISTIC-BINARY	Operative procedures - main OPCS4: C46.3 Penetrating graft to cornea	100091	Health-related outcomes	2000	Hospital inpatient	2005	Summary Operations	2005	Health-related outcomes > Hospital inpatient > Summary Operations
132244	DATE	461987/836(462823)	0.0663322	-0.0016086	0.134	0.0551932	LOGISTIC-BINARY	Date O60 first reported (preterm delivery)	2415	Health-related outcomes	First occurrences	First occurrences	2415	Health-related outcomes > First occurrences > Pregnancy, childbirth and the puerperium
131986	DATE	462172/651(462823)	-0.0755495	-0.152961	0.00157008	0.0553273	LOGISTIC-BINARY	Date M92 first reported (other juvenile osteochondrosis)	2413	Health-related outcomes	First occurrences	First occurrences	2413	Health-related outcomes > First occurrences > Musculoskeletal system and connective tissue disorders
22650#9	CAT-MUL	82843/30836(113679)	0.0128779	-0.0003194	0.0260717	0.0557737	LOGISTIC-BINARY	Night shifts worked: This type of shift pattern was not worked during job	100089	Online follow-up	123	Work environment	130	Employment history	130	Online follow-up > Work environment > Employment history
90096	CONTINUOUS	98437	0.00602214	-0.0001523	0.0121966	0.0559238	LINEAR	Fraction acceleration <= 5 milli-gravities	100088	Additional exposures	1008	Physical activity measurement	1010	Acceleration intensity distribution	1010	Additional exposures > Physical activity measurement > Acceleration intensity distribution
2227	CAT-SIN	394661/66717(461378)	-0.0080346	-0.0162751	0.00020327	0.0559653	LOGISTIC-BINARY	Other eye problems	100000	UK Biobank Assessment Centre	100025	Touchscreen	100036	Health and medical history	100041	UK Biobank Assessment Centre > Touchscreen > Health and medical history > Eyesight
41272#K401	CAT-MUL	461256/1567(462823)	0.0482469	-0.0013118	0.0976633	0.0560278	LOGISTIC-BINARY	Operative procedures - OPCS4: K40.1 Saphenous vein graft replacement of one coronary artery	100091	Health-related outcomes	2000	Hospital inpatient	2005	Summary Operations	2005	Health-related outcomes > Hospital inpatient > Summary Operations
41272#V542	CAT-MUL	462477/346(462823)	-0.103705	-0.210316	0.00241797	0.0560509	LOGISTIC-BINARY	Operative procedures - OPCS4: V54.2 Graft of bone to spine NEC	100091	Health-related outcomes	2000	Hospital inpatient	2005	Summary Operations	2005	Health-related outcomes > Hospital inpatient > Summary Operations
40006#C712	CAT-MUL	462610/213(462823)	-0.132183	-0.268255	0.00314131	0.0562988	LOGISTIC-BINARY	Type of cancer: ICD10: C71.2 Temporal lobe	100091	Health-related outcomes	100092	Cancer register	100092	Cancer register	100092	Health-related outcomes > Cancer register
20109#4	CAT-MUL	64162/766(64928)	-0.069774	-0.141553	0.00175081	0.0563225	LOGISTIC-BINARY	Ingredients in homemade soup: Pulses	100089	Online follow-up	100090	Diet by 24-hour recall	100109	Soup/snacks/pastries yesterday	100109	Online follow-up > Diet by 24-hour recall > Soup/snacks/pastries yesterday
100320	CAT-SIN	64559/353(64912)	0.101088	-0.0031376	0.204677	0.0565693	LOGISTIC-BINARY	Added milk to espresso	100089	Online follow-up	100090	Diet by 24-hour recall	100104	Hot/cold beverages yesterday	100104	Online follow-up > Diet by 24-hour recall > Hot/cold beverages yesterday
6142#2	CAT-MUL	293012/168051(461063)	-0.0085268	-0.0172962	0.00024234	0.0566771	LOGISTIC-BINARY	Current employment status: Retired	100000	UK Biobank Assessment Centre	100025	Touchscreen	100062	Sociodemographics	100064	UK Biobank Assessment Centre > Touchscreen > Sociodemographics > Employment
24504	CONTINUOUS	404095	0.00299359	-8.71e-05	0.00607432	0.0568419	LINEAR	Domestic garden percentage, buffer 300m	100088	Additional exposures	113	Local environment	151	Greenspace and coastal proximity	151	Additional exposures > Local environment > Greenspace and coastal proximity
131568	DATE	458320/4503(462823)	-0.0286037	-0.0580662	0.00081478	0.0568747	LOGISTIC-BINARY	Date K08 first reported (other disorders of teeth and supporting structures)	2411	Health-related outcomes	First occurrences	First occurrences	2411	Health-related outcomes > First occurrences > Digestive system disorders
131032	DATE	457718/5105(462823)	-0.0269014	-0.0546145	0.00077295	0.0569109	LOGISTIC-BINARY	Date G25 first reported (other extrapyramidal and movement disorders)	2406	Health-related outcomes	First occurrences	First occurrences	2406	Health-related outcomes > First occurrences > Nervous system disorders
41200#F104	CAT-MUL	461663/1160(462823)	0.055756	-0.001738	0.113056	0.0569272	LOGISTIC-BINARY	Operative procedures - main OPCS4: F10.4 Extraction of multiple teeth NEC	100091	Health-related outcomes	2000	Hospital inpatient	2005	Summary Operations	2005	Health-related outcomes > Hospital inpatient > Summary Operations
41210#V542	CAT-MUL	462481/342(462823)	-0.103927	-0.211166	0.00282045	0.0569745	LOGISTIC-BINARY	Operative procedures - secondary OPCS4: V54.2 Graft of bone to spine NEC	100091	Health-related outcomes	2000	Hospital inpatient	2005	Summary Operations	2005	Health-related outcomes > Hospital inpatient > Summary Operations
20003#1141192410	CAT-MUL	459876/2870(462746)	0.035602	-0.0011156	0.0722451	0.0571234	LOGISTIC-BINARY	Treatment/medication code: rosuvastatin	100000	UK Biobank Assessment Centre	100071	Verbal interview	100075	Medications	100075	UK Biobank Assessment Centre > Verbal interview > Medications
41272#H236	CAT-MUL	460535/2288(462823)	0.0397152	-0.0013065	0.0806406	0.0574662	LOGISTIC-BINARY	Operative procedures - OPCS4: H23.6 Endoscopic resection of lesion of lower bowel using fibreoptic sigmoidoscope NEC	100091	Health-related outcomes	2000	Hospital inpatient	2005	Summary Operations	2005	Health-related outcomes > Hospital inpatient > Summary Operations
41272#H238	CAT-MUL	462535/288(462823)	-0.112841	-0.229545	0.00326432	0.057477	LOGISTIC-BINARY	Operative procedures - OPCS4: H23.8 Other specified endoscopic extirpation of lesion of lower bowel using fibreoptic sigmoidoscope	100091	Health-related outcomes	2000	Hospital inpatient	2005	Summary Operations	2005	Health-related outcomes > Hospital inpatient > Summary Operations
22630#1	CAT-MUL	106011/7668(113679)	0.0224408	-0.0007497	0.0456059	0.0577384	LOGISTIC-BINARY	Day shifts worked: Shift pattern was worked for whole of job	100089	Online follow-up	123	Work environment	130	Employment history	130	Online follow-up > Work environment > Employment history
41273#608	CAT-MUL	462429/394(462823)	-0.0954796	-0.194366	0.00287209	0.0577775	LOGISTIC-BINARY	Operative procedures - OPCS3: 608 Cystoscopy, not elsewhere classified	100091	Health-related outcomes	2000	Hospital inpatient	2005	Summary Operations	2005	Health-related outcomes > Hospital inpatient > Summary Operations
41210#C866	CAT-MUL	462484/339(462823)	0.102045	-0.0037453	0.207116	0.0578521	LOGISTIC-BINARY	Operative procedures - secondary OPCS4: C86.6 Examination of eye under anaesthetic	100091	Health-related outcomes	2000	Hospital inpatient	2005	Summary Operations	2005	Health-related outcomes > Hospital inpatient > Summary Operations
20004#1368	CAT-MUL	458011/4735(462746)	-0.0279495	-0.0568549	0.00091409	0.0578919	LOGISTIC-BINARY	Operation code: mastectomy	100000	UK Biobank Assessment Centre	100071	Verbal interview	100076	Operations	100076	UK Biobank Assessment Centre > Verbal interview > Operations
680-1	CAT-SIN	245583/456377	-999	-999	-999	0.0579637	MULTINOMIAL-LOGISTIC	Own or rent accommodation lived in	100000	UK Biobank Assessment Centre	100025	Touchscreen	100062	Sociodemographics	100066	UK Biobank Assessment Centre > Touchscreen > Sociodemographics > Household
41200#S152	CAT-MUL	461700/1123(462823)	-0.0568851	-0.115821	0.00188156	0.058169	LOGISTIC-BINARY	Operative procedures - main OPCS4: S15.2 Biopsy of lesion of skin NEC	100091	Health-related outcomes	2000	Hospital inpatient	2005	Summary Operations	2005	Health-related outcomes > Hospital inpatient > Summary Operations
4079	INTEGER	436251	-0.0028208	-0.0057421	0.0001006	0.0584284	LINEAR	Diastolic blood pressure, automated reading	100000	UK Biobank Assessment Centre	100006	Physical measures	100011	Blood pressure	100011	UK Biobank Assessment Centre > Physical measures > Blood pressure
41200#A573	CAT-MUL	462501/322(462823)	0.104506	-0.0043083	0.212574	0.058943	LOGISTIC-BINARY	Operative procedures - main OPCS4: A57.3 Radiofrequency controlled thermal destruction of spinal nerve root	100091	Health-related outcomes	2000	Hospital inpatient	2005	Summary Operations	2005	Health-related outcomes > Hospital inpatient > Summary Operations
20004#1513	CAT-MUL	458313/4433(462746)	-0.0286802	-0.0584858	0.00108055	0.0591113	LOGISTIC-BINARY	Operation code: breast cyst/abscess removal	100000	UK Biobank Assessment Centre	100071	Verbal interview	100076	Operations	100076	UK Biobank Assessment Centre > Verbal interview > Operations
41210#Y493	CAT-MUL	462496/327(462823)	0.103276	-0.004574	0.210385	0.0596855	LOGISTIC-BINARY	Operative procedures - secondary OPCS4: Y49.3 Thoracotomy approach NEC	100091	Health-related outcomes	2000	Hospital inpatient	2005	Summary Operations	2005	Health-related outcomes > Hospital inpatient > Summary Operations
41272#Y493	CAT-MUL	462496/327(462823)	0.103276	-0.004574	0.210385	0.0596855	LOGISTIC-BINARY	Operative procedures - OPCS4: Y49.3 Thoracotomy approach NEC	100091	Health-related outcomes	2000	Hospital inpatient	2005	Summary Operations	2005	Health-related outcomes > Hospital inpatient > Summary Operations
41226#1	CAT-MUL	7983/5590(13573)	-0.0343719	-0.0701944	0.00141668	0.059884	LOGISTIC-BINARY	Sex of baby: Male	100091	Health-related outcomes	2000	Hospital inpatient	2003	Summary Maternity	2003	Health-related outcomes > Hospital inpatient > Summary Maternity
41210#M136	CAT-MUL	462572/251(462823)	-0.11994	-0.245177	0.00464556	0.0598948	LOGISTIC-BINARY	Operative procedures - secondary OPCS4: M13.6 Percutaneous insertion of nephrostomy tube	100091	Health-related outcomes	2000	Hospital inpatient	2005	Summary Operations	2005	Health-related outcomes > Hospital inpatient > Summary Operations
20003#1140871692	CAT-MUL	462483/263(462746)	-0.116774	-0.238765	0.00456732	0.0599959	LOGISTIC-BINARY	Treatment/medication code: morphine	100000	UK Biobank Assessment Centre	100071	Verbal interview	100075	Medications	100075	UK Biobank Assessment Centre > Verbal interview > Medications
90171	INTEGER	98437	0.00600559	-0.0002534	0.0122645	0.0600226	LINEAR	Calibration - number of static points	100088	Additional exposures	1008	Physical activity measurement	1012	Accelerometer calibration	1012	Additional exposures > Physical activity measurement > Accelerometer calibration
1160	INTEGER	459914	0.00513504	-0.0002176	0.0104877	0.0600645	ORDERED-LOGISTIC	Sleep duration	100000	UK Biobank Assessment Centre	100025	Touchscreen	100050	Lifestyle and environment	100057	UK Biobank Assessment Centre > Touchscreen > Lifestyle and environment > Sleep
41210#Y189	CAT-MUL	462600/223(462823)	0.124514	-0.0058216	0.253732	0.0600829	LOGISTIC-BINARY	Operative procedures - secondary OPCS4: Y18.9 Unspecified release of organ NOC	100091	Health-related outcomes	2000	Hospital inpatient	2005	Summary Operations	2005	Health-related outcomes > Hospital inpatient > Summary Operations
41272#Y189	CAT-MUL	462600/223(462823)	0.124514	-0.0058216	0.253732	0.0600829	LOGISTIC-BINARY	Operative procedures - OPCS4: Y18.9 Unspecified release of organ NOC	100091	Health-related outcomes	2000	Hospital inpatient	2005	Summary Operations	2005	Health-related outcomes > Hospital inpatient > Summary Operations
22618#1	CAT-MUL	110374/3305(113679)	-0.0332692	-0.0680021	0.00140015	0.060231	LOGISTIC-BINARY	Breathing problems improved/stopped away from workplace or on holiday: Yes	100089	Online follow-up	123	Work environment	130	Employment history	130	Online follow-up > Work environment > Employment history
20003#1141168122	CAT-MUL	462492/254(462746)	0.116615	-0.0055156	0.237767	0.0602698	LOGISTIC-BINARY	Treatment/medication code: solpadol capsule	100000	UK Biobank Assessment Centre	100071	Verbal interview	100075	Medications	100075	UK Biobank Assessment Centre > Verbal interview > Medications
41272#L943	CAT-MUL	462379/444(462823)	-0.0899098	-0.183941	0.00373995	0.06043	LOGISTIC-BINARY	Operative procedures - OPCS4: L94.3 Percutaneous transluminal insertion of subcutaneous port	100091	Health-related outcomes	2000	Hospital inpatient	2005	Summary Operations	2005	Health-related outcomes > Hospital inpatient > Summary Operations
41272#X931	CAT-MUL	462049/774(462823)	-0.0679023	-0.138986	0.00294373	0.0607553	LOGISTIC-BINARY	Operative procedures - OPCS4: X93.1 Subfoveal choroidal neovascularisation drugs Band 1	100091	Health-related outcomes	2000	Hospital inpatient	2005	Summary Operations	2005	Health-related outcomes > Hospital inpatient > Summary Operations
130338	DATE	446810/16013(462823)	-0.0151433	-0.0309835	0.00068429	0.0608577	LOGISTIC-BINARY	Date B96 first reported (other bacterial agents as the cause of diseases classified to other chapters)	2401	Health-related outcomes	First occurrences	First occurrences	2401	Health-related outcomes > First occurrences > Certain infectious and parasitic diseases
41272#H488	CAT-MUL	462588/235(462823)	0.121087	-0.0060546	0.247192	0.0609326	LOGISTIC-BINARY	Operative procedures - OPCS4: H48.8 Other specified excision of lesion of anus	100091	Health-related outcomes	2000	Hospital inpatient	2005	Summary Operations	2005	Health-related outcomes > Hospital inpatient > Summary Operations
22502	CAT-SIN	100251/15839(116090)	-0.0161176	-0.0329825	0.00073469	0.0609504	LOGISTIC-BINARY	Cough on most days	100089	Online follow-up	123	Work environment	132	Medical information	132	Online follow-up > Work environment > Medical information
6157#100	CAT-MUL	91027/22930(113957)	0.013886	-0.000646	0.0284123	0.0610381	LOGISTIC-BINARY	Why stopped smoking	100000	UK Biobank Assessment Centre	100025	Touchscreen	100050	Lifestyle and environment	100058	UK Biobank Assessment Centre > Touchscreen > Lifestyle and environment > Smoking
41210#Z824	CAT-MUL	462609/214(462823)	-0.129551	-0.265439	0.00564607	0.0610924	LOGISTIC-BINARY	Operative procedures - secondary OPCS4: Z82.4 Carpometacarpal joint of finger	100091	Health-related outcomes	2000	Hospital inpatient	2005	Summary Operations	2005	Health-related outcomes > Hospital inpatient > Summary Operations
41272#Z824	CAT-MUL	462609/214(462823)	-0.129551	-0.265439	0.00564607	0.0610924	LOGISTIC-BINARY	Operative procedures - OPCS4: Z82.4 Carpometacarpal joint of finger	100091	Health-related outcomes	2000	Hospital inpatient	2005	Summary Operations	2005	Health-related outcomes > Hospital inpatient > Summary Operations
41200#F092	CAT-MUL	462588/235(462823)	0.120798	-0.0061707	0.246688	0.0611569	LOGISTIC-BINARY	Operative procedures - main OPCS4: F09.2 Surgical removal of impacted tooth NEC	100091	Health-related outcomes	2000	Hospital inpatient	2005	Summary Operations	2005	Health-related outcomes > Hospital inpatient > Summary Operations
41272#C115	CAT-MUL	462607/216(462823)	0.125895	-0.0064632	0.257106	0.0611984	LOGISTIC-BINARY	Operative procedures - OPCS4: C11.5 Graft of skin to canthus	100091	Health-related outcomes	2000	Hospital inpatient	2005	Summary Operations	2005	Health-related outcomes > Hospital inpatient > Summary Operations
20087#165	CAT-MUL	64652/276(64928)	-0.113987	-0.23368	0.00505864	0.0612938	LOGISTIC-BINARY	Types of spread used on bread/crackers: Very low fat olive spread on bread/crackers	100089	Online follow-up	100090	Diet by 24-hour recall	100101	Bread/pasta/rice yesterday	100101	Online follow-up > Diet by 24-hour recall > Bread/pasta/rice yesterday
41200#F363	CAT-MUL	462513/310(462823)	-0.107182	-0.219725	0.00479135	0.0613309	LOGISTIC-BINARY	Operative procedures - main OPCS4: F36.3 Drainage of abscess of peritonsillar region	100091	Health-related outcomes	2000	Hospital inpatient	2005	Summary Operations	2005	Health-related outcomes > Hospital inpatient > Summary Operations
41272#B284	CAT-MUL	461512/1311(462823)	-0.0520412	-0.106637	0.00240888	0.0613868	LOGISTIC-BINARY	Operative procedures - OPCS4: B28.4 Re-excision of breast margins	100091	Health-related outcomes	2000	Hospital inpatient	2005	Summary Operations	2005	Health-related outcomes > Hospital inpatient > Summary Operations
41272#K404	CAT-MUL	462602/221(462823)	0.124407	-0.0065323	0.254209	0.061479	LOGISTIC-BINARY	Operative procedures - OPCS4: K40.4 Saphenous vein graft replacement of four or more coronary arteries	100091	Health-related outcomes	2000	Hospital inpatient	2005	Summary Operations	2005	Health-related outcomes > Hospital inpatient > Summary Operations
41200#E251	CAT-MUL	462444/379(462823)	0.0950554	-0.0049134	0.194377	0.0615509	LOGISTIC-BINARY	Operative procedures - main OPCS4: E25.1 Diagnostic endoscopic examination of nasopharynx and biopsy of lesion of nasopharynx	100091	Health-related outcomes	2000	Hospital inpatient	2005	Summary Operations	2005	Health-related outcomes > Hospital inpatient > Summary Operations
23006	INTEGER	8892	-0.019748	-0.0404558	0.0009597	0.0616022	LINEAR	EA-D antigen for Epstein-Barr Virus	100078	Biological samples	100079	Assay results	100080	Blood assays	1307	Biological samples > Assay results > Blood assays > Infectious Diseases > Infectious Disease Antigens
41272#B318	CAT-MUL	462573/250(462823)	-0.119296	-0.244948	0.00572751	0.0621705	LOGISTIC-BINARY	Operative procedures - OPCS4: B31.8 Other specified other plastic operations on breast	100091	Health-related outcomes	2000	Hospital inpatient	2005	Summary Operations	2005	Health-related outcomes > Hospital inpatient > Summary Operations
22617#3564	CAT-MUL	113158/521(113679)	0.0812938	-0.0043804	0.16651	0.0622246	LOGISTIC-BINARY	Job code - historical: Careers advisers and vocational guidance specialists	100089	Online follow-up	123	Work environment	130	Employment history	130	Online follow-up > Work environment > Employment history
1950	CAT-SIN	199543/249697(449240)	-0.0057096	-0.0117124	0.00029321	0.062287	LOGISTIC-BINARY	Sensitivity / hurt feelings	100000	UK Biobank Assessment Centre	100025	Touchscreen	100059	Psychosocial factors	100060	UK Biobank Assessment Centre > Touchscreen > Psychosocial factors > Mental health
21021	CONTINUOUS	150997	0.00477203	-0.0002451	0.00978915	0.0622909	LINEAR	Pulse wave Arterial Stiffness index	100000	UK Biobank Assessment Centre	100006	Physical measures	100007	Arterial stiffness	100007	UK Biobank Assessment Centre > Physical measures > Arterial stiffness
41200#R182	CAT-MUL	460541/2282(462823)	0.0399684	-0.0021021	0.0819516	0.0623212	LOGISTIC-BINARY	Operative procedures - main OPCS4: R18.2 Lower uterine segment caesarean delivery NEC	100091	Health-related outcomes	2000	Hospital inpatient	2005	Summary Operations	2005	Health-related outcomes > Hospital inpatient > Summary Operations
3882	INTEGER	19612	-0.0122015	-0.0250388	0.00063574	0.0624751	LINEAR	Age at bilateral oophorectomy (both ovaries removed)	100000	UK Biobank Assessment Centre	100025	Touchscreen	100068	Sex-specific factors	100069	UK Biobank Assessment Centre > Touchscreen > Sex-specific factors > Female-specific factors
30110	CONTINUOUS	448985	0.00274524	-0.0001448	0.00563526	0.0626337	LINEAR	Platelet distribution width	100078	Biological samples	100079	Assay results	100080	Blood assays	100081	Biological samples > Assay results > Blood assays > Blood count
20003#1140868170	CAT-MUL	462107/639(462746)	0.0732406	-0.0040424	0.150158	0.0626405	LOGISTIC-BINARY	Treatment/medication code: prochlorperazine	100000	UK Biobank Assessment Centre	100071	Verbal interview	100075	Medications	100075	UK Biobank Assessment Centre > Verbal interview > Medications
41200#E142	CAT-MUL	461883/940(462823)	-0.0607134	-0.124983	0.00334602	0.0636728	LOGISTIC-BINARY	Operative procedures - main OPCS4: E14.2 Intranasal ethmoidectomy	100091	Health-related outcomes	2000	Hospital inpatient	2005	Summary Operations	2005	Health-related outcomes > Hospital inpatient > Summary Operations
131940	DATE	461441/1382(462823)	-0.0501203	-0.103237	0.00285881	0.0640644	LOGISTIC-BINARY	Date M66 first reported (spontaneous rupture of synovium and tendon)	2413	Health-related outcomes	First occurrences	First occurrences	2413	Health-related outcomes > First occurrences > Musculoskeletal system and connective tissue disorders
41210#Z853	CAT-MUL	462356/467(462823)	-0.0863456	-0.177919	0.00484893	0.0640677	LOGISTIC-BINARY	Operative procedures - secondary OPCS4: Z85.3 Talocalcaneal joint	100091	Health-related outcomes	2000	Hospital inpatient	2005	Summary Operations	2005	Health-related outcomes > Hospital inpatient > Summary Operations
41272#Z853	CAT-MUL	462356/467(462823)	-0.0863456	-0.177919	0.00484893	0.0640677	LOGISTIC-BINARY	Operative procedures - OPCS4: Z85.3 Talocalcaneal joint	100091	Health-related outcomes	2000	Hospital inpatient	2005	Summary Operations	2005	Health-related outcomes > Hospital inpatient > Summary Operations
131574	DATE	459497/3326(462823)	-0.0323119	-0.0665536	0.00187032	0.0641569	LOGISTIC-BINARY	Date K11 first reported (diseases of salivary glands)	2411	Health-related outcomes	First occurrences	First occurrences	2411	Health-related outcomes > First occurrences > Digestive system disorders
41272#H558	CAT-MUL	462205/618(462823)	-0.074945	-0.154468	0.00428442	0.0642366	LOGISTIC-BINARY	Operative procedures - OPCS4: H55.8 Other specified other operations on perianal region	100091	Health-related outcomes	2000	Hospital inpatient	2005	Summary Operations	2005	Health-related outcomes > Hospital inpatient > Summary Operations
41210#Y201	CAT-MUL	462516/307(462823)	-0.106439	-0.219449	0.00602215	0.06428	LOGISTIC-BINARY	Operative procedures - secondary OPCS4: Y20.1 Stereotactic biopsy of lesion of organ NOC	100091	Health-related outcomes	2000	Hospital inpatient	2005	Summary Operations	2005	Health-related outcomes > Hospital inpatient > Summary Operations
41272#Y201	CAT-MUL	462516/307(462823)	-0.106439	-0.219449	0.00602215	0.06428	LOGISTIC-BINARY	Operative procedures - OPCS4: Y20.1 Stereotactic biopsy of lesion of organ NOC	100091	Health-related outcomes	2000	Hospital inpatient	2005	Summary Operations	2005	Health-related outcomes > Hospital inpatient > Summary Operations
41200#F109	CAT-MUL	461029/1794(462823)	-0.0439413	-0.0905491	0.00255857	0.0643203	LOGISTIC-BINARY	Operative procedures - main OPCS4: F10.9 Unspecified simple extraction of tooth	100091	Health-related outcomes	2000	Hospital inpatient	2005	Summary Operations	2005	Health-related outcomes > Hospital inpatient > Summary Operations
131356	DATE	447992/14831(462823)	-0.0155882	-0.0321146	0.0009246	0.0643913	LOGISTIC-BINARY	Date I51 first reported (complications and ill-defined descriptions of heart disease)	2409	Health-related outcomes	First occurrences	First occurrences	2409	Health-related outcomes > First occurrences > Circulatory system disorders
41210#K401	CAT-MUL	461631/1192(462823)	0.0534317	-0.0033271	0.110002	0.0645686	LOGISTIC-BINARY	Operative procedures - secondary OPCS4: K40.1 Saphenous vein graft replacement of one coronary artery	100091	Health-related outcomes	2000	Hospital inpatient	2005	Summary Operations	2005	Health-related outcomes > Hospital inpatient > Summary Operations
41210#Z506	CAT-MUL	461918/905(462823)	-0.0618203	-0.12748	0.00363254	0.064577	LOGISTIC-BINARY	Operative procedures - secondary OPCS4: Z50.6 Skin of toe	100091	Health-related outcomes	2000	Hospital inpatient	2005	Summary Operations	2005	Health-related outcomes > Hospital inpatient > Summary Operations
41272#Z506	CAT-MUL	461918/905(462823)	-0.0618203	-0.12748	0.00363254	0.064577	LOGISTIC-BINARY	Operative procedures - OPCS4: Z50.6 Skin of toe	100091	Health-related outcomes	2000	Hospital inpatient	2005	Summary Operations	2005	Health-related outcomes > Hospital inpatient > Summary Operations
4234	INTEGER	148524	-0.004619	-0.0095212	0.00028314	0.0647815	LINEAR	Time to press first digit (left)	100000	UK Biobank Assessment Centre	100006	Physical measures	100049	Hearing test	100049	UK Biobank Assessment Centre > Physical measures > Hearing test
41210#Z587	CAT-MUL	462588/235(462823)	-0.1215	-0.250792	0.00707499	0.0648095	LOGISTIC-BINARY	Operative procedures - secondary OPCS4: Z58.7 Infrapatellar tendon	100091	Health-related outcomes	2000	Hospital inpatient	2005	Summary Operations	2005	Health-related outcomes > Hospital inpatient > Summary Operations
41272#Z587	CAT-MUL	462588/235(462823)	-0.1215	-0.250792	0.00707499	0.0648095	LOGISTIC-BINARY	Operative procedures - OPCS4: Z58.7 Infrapatellar tendon	100091	Health-related outcomes	2000	Hospital inpatient	2005	Summary Operations	2005	Health-related outcomes > Hospital inpatient > Summary Operations
100810	CAT-SIN	64903	0.0401718	-0.0024877	0.0828313	0.0649403	ORDERED-LOGISTIC	Oat crunch intake	100089	Online follow-up	100090	Diet by 24-hour recall	100102	Cereal yesterday	100102	Online follow-up > Diet by 24-hour recall > Cereal yesterday
41272#X654	CAT-MUL	459983/2840(462823)	-0.0348923	-0.0719958	0.0021408	0.0650532	LOGISTIC-BINARY	Operative procedures - OPCS4: X65.4 Delivery of a fraction of external beam radiotherapy NEC	100091	Health-related outcomes	2000	Hospital inpatient	2005	Summary Operations	2005	Health-related outcomes > Hospital inpatient > Summary Operations
41210#G748	CAT-MUL	462576/247(462823)	-0.118649	-0.245003	0.00705883	0.0650706	LOGISTIC-BINARY	Operative procedures - secondary OPCS4: G74.8 Other specified creation of artificial opening into ileum	100091	Health-related outcomes	2000	Hospital inpatient	2005	Summary Operations	2005	Health-related outcomes > Hospital inpatient > Summary Operations
41210#Z869	CAT-MUL	462527/296(462823)	-0.108234	-0.22353	0.00651821	0.0651829	LOGISTIC-BINARY	Operative procedures - secondary OPCS4: Z86.9 Joint of foot NEC	100091	Health-related outcomes	2000	Hospital inpatient	2005	Summary Operations	2005	Health-related outcomes > Hospital inpatient > Summary Operations
41272#Z869	CAT-MUL	462527/296(462823)	-0.108234	-0.22353	0.00651821	0.0651829	LOGISTIC-BINARY	Operative procedures - OPCS4: Z86.9 Joint of foot NEC	100091	Health-related outcomes	2000	Hospital inpatient	2005	Summary Operations	2005	Health-related outcomes > Hospital inpatient > Summary Operations
41210#W901	CAT-MUL	461980/843(462823)	-0.0638437	-0.131883	0.00397305	0.065464	LOGISTIC-BINARY	Operative procedures - secondary OPCS4: W90.1 Aspiration of joint	100091	Health-related outcomes	2000	Hospital inpatient	2005	Summary Operations	2005	Health-related outcomes > Hospital inpatient > Summary Operations
41210#W153	CAT-MUL	461347/1476(462823)	-0.0482654	-0.0996896	0.0030281	0.0654958	LOGISTIC-BINARY	Operative procedures - secondary OPCS4: W15.3 Osteotomy of first metatarsal bone NEC	100091	Health-related outcomes	2000	Hospital inpatient	2005	Summary Operations	2005	Health-related outcomes > Hospital inpatient > Summary Operations
20003#1140879774	CAT-MUL	461727/1019(462746)	-0.0582429	-0.120337	0.00367142	0.0656216	LOGISTIC-BINARY	Treatment/medication code: alfuzosin	100000	UK Biobank Assessment Centre	100071	Verbal interview	100075	Medications	100075	UK Biobank Assessment Centre > Verbal interview > Medications
41272#H237	CAT-MUL	462374/449(462823)	0.0863597	-0.005835	0.178031	0.0656231	LOGISTIC-BINARY	Operative procedures - OPCS4	100091	Health-related outcomes	2000	Hospital inpatient	2005	Summary Operations	2005	Health-related outcomes > Hospital inpatient > Summary Operations
20003#1140926732	CAT-MUL	461446/1300(462746)	0.0509492	-0.0033997	0.105127	0.0657375	LOGISTIC-BINARY	Treatment/medication code: meloxicam	100000	UK Biobank Assessment Centre	100071	Verbal interview	100075	Medications	100075	UK Biobank Assessment Centre > Verbal interview > Medications
41225#1	CAT-MUL	1218/7159(8377)	0.0574145	-0.003645	0.11867	0.0657392	LOGISTIC-BINARY	Resuscitation methods: Positive pressure nil, drugs nil	100091	Health-related outcomes	2000	Hospital inpatient	2003	Summary Maternity	2003	Health-related outcomes > Hospital inpatient > Summary Maternity
41210#S151	CAT-MUL	462391/432(462823)	0.0878996	-0.0060055	0.181253	0.0657827	LOGISTIC-BINARY	Operative procedures - secondary OPCS4: S15.1 Biopsy of lesion of skin of head or neck NEC	100091	Health-related outcomes	2000	Hospital inpatient	2005	Summary Operations	2005	Health-related outcomes > Hospital inpatient > Summary Operations
26434	CONTINUOUS	32105	-0.0101383	-0.0209407	0.00066414	0.065846	LINEAR	Crime score (Scotland)	1	Population characteristics	100094	Baseline characteristics	76	Indices of Multiple Deprivation	76	Population characteristics > Baseline characteristics > Indices of Multiple Deprivation
20003#1140882800	CAT-MUL	462255/491(462746)	-0.083555	-0.172767	0.00528586	0.0658665	LOGISTIC-BINARY	Treatment/medication code: eumovate cream	100000	UK Biobank Assessment Centre	100071	Verbal interview	100075	Medications	100075	UK Biobank Assessment Centre > Verbal interview > Medications
30800	CONTINUOUS	70603	0.00642436	-0.0004225	0.0132712	0.0659124	LINEAR	Oestradiol		100078	Biological samples	100079	Assay results	100080	Blood assays	17518	Biological samples > Assay results > Blood assays > Blood biochemistry
104300	CAT-SIN	64775	0.0360725	-0.0023935	0.0745385	0.0660612	ORDERED-LOGISTIC	Spinach intake	100089	Online follow-up	100090	Diet by 24-hour recall	100103	Fruit/vegetables yesterday	100103	Online follow-up > Diet by 24-hour recall > Fruit/vegetables yesterday
41200#L943	CAT-MUL	462400/423(462823)	-0.0901417	-0.186487	0.00580303	0.0661578	LOGISTIC-BINARY	Operative procedures - main OPCS4: L94.3 Percutaneous transluminal insertion of subcutaneous port	100091	Health-related outcomes	2000	Hospital inpatient	2005	Summary Operations	2005	Health-related outcomes > Hospital inpatient > Summary Operations
20003#1140866026	CAT-MUL	462500/246(462746)	0.115808	-0.0082597	0.238871	0.0662352	LOGISTIC-BINARY	Treatment/medication code: creon e/c granules in capsule	100000	UK Biobank Assessment Centre	100071	Verbal interview	100075	Medications	100075	UK Biobank Assessment Centre > Verbal interview > Medications
41210#Z604	CAT-MUL	462187/636(462823)	-0.07335	-0.151769	0.004789	0.0662868	LOGISTIC-BINARY	Operative procedures - secondary OPCS4: Z60.4 Muscle of back	100091	Health-related outcomes	2000	Hospital inpatient	2005	Summary Operations	2005	Health-related outcomes > Hospital inpatient > Summary Operations
41272#Z604	CAT-MUL	462187/636(462823)	-0.07335	-0.151769	0.004789	0.0662868	LOGISTIC-BINARY	Operative procedures - OPCS4: Z60.4 Muscle of back	100091	Health-related outcomes	2000	Hospital inpatient	2005	Summary Operations	2005	Health-related outcomes > Hospital inpatient > Summary Operations
132452	DATE	462533/290(462823)	-0.108793	-0.225207	0.00705217	0.0663822	LOGISTIC-BINARY	Date Q12 first reported (congenital lens malformations)	2417	Health-related outcomes	First occurrences	First occurrences	2417	Health-related outcomes > First occurrences > Congenital disruptions and chromosomal abnormalities
131258	DATE	455066/7757(462823)	-0.0210536	-0.0435701	0.00143674	0.0666998	LOGISTIC-BINARY	Date H90 first reported (conductive and sensorineural hearing loss)	2408	Health-related outcomes	First occurrences	First occurrences	2408	Health-related outcomes > First occurrences > Ear and mastoid process disorders
3571	CAT-SIN	36803/80552(117355)	-0.0115907	-0.0239803	0.00080094	0.0667355	LOGISTIC-BINARY	Back pain for 3+ months	100000	UK Biobank Assessment Centre	100025	Touchscreen	100036	Health and medical history	100048	UK Biobank Assessment Centre > Touchscreen > Health and medical history > Pain
41272#M039	CAT-MUL	462454/369(462823)	-0.096227	-0.199353	0.00643527	0.0668436	LOGISTIC-BINARY	Operative procedures - OPCS4: M03.9 Unspecified partial excision of kidney	100091	Health-related outcomes	2000	Hospital inpatient	2005	Summary Operations	2005	Health-related outcomes > Hospital inpatient > Summary Operations
130216	DATE	457410/5413(462823)	0.0250398	-0.0017673	0.0518078	0.0669334	LOGISTIC-BINARY	Date B26 first reported (mumps)	2401	Health-related outcomes	First occurrences	First occurrences	2401	Health-related outcomes > First occurrences > Certain infectious and parasitic diseases
41210#Y221	CAT-MUL	461796/1027(462823)	-0.0574627	-0.11905	0.00393954	0.0670451	LOGISTIC-BINARY	Operative procedures - secondary OPCS4: Y22.1 Aspiration of haematoma of organ NOC	100091	Health-related outcomes	2000	Hospital inpatient	2005	Summary Operations	2005	Health-related outcomes > Hospital inpatient > Summary Operations
41272#Y221	CAT-MUL	461796/1027(462823)	-0.0574627	-0.11905	0.00393954	0.0670451	LOGISTIC-BINARY	Operative procedures - OPCS4: Y22.1 Aspiration of haematoma of organ NOC	100091	Health-related outcomes	2000	Hospital inpatient	2005	Summary Operations	2005	Health-related outcomes > Hospital inpatient > Summary Operations
20084#487	CAT-MUL	62969/1959(64928)	0.0419346	-0.0030106	0.0867723	0.0671189	LOGISTIC-BINARY	Vitamin and/or mineral supplement use: Zinc	100089	Online follow-up	100090	Diet by 24-hour recall	100112	Vitamin/mineral supplements yesterday	100112	Online follow-up > Diet by 24-hour recall > Vitamin/mineral supplements yesterday
41210#S152	CAT-MUL	462342/481(462823)	0.0829527	-0.0061112	0.171526	0.0671925	LOGISTIC-BINARY	Operative procedures - secondary OPCS4: S15.2 Biopsy of lesion of skin NEC	100091	Health-related outcomes	2000	Hospital inpatient	2005	Summary Operations	2005	Health-related outcomes > Hospital inpatient > Summary Operations
41200#S083	CAT-MUL	462593/230(462823)	-0.121846	-0.25265	0.00826174	0.0672209	LOGISTIC-BINARY	Operative procedures - main OPCS4: S08.3 Curettage of lesion of skin of head or neck NEC	100091	Health-related outcomes	2000	Hospital inpatient	2005	Summary Operations	2005	Health-related outcomes > Hospital inpatient > Summary Operations
41272#M473	CAT-MUL	450683/12140(462823)	-0.0170542	-0.0353276	0.00120284	0.0672473	LOGISTIC-BINARY	Operative procedures - OPCS4: M47.3 Removal of urethral catheter from bladder	100091	Health-related outcomes	2000	Hospital inpatient	2005	Summary Operations	2005	Health-related outcomes > Hospital inpatient > Summary Operations
20001#1039	CAT-MUL	461963/783(462746)	-0.0658183	-0.136431	0.00455564	0.0672674	LOGISTIC-BINARY	Cancer code, self-reported: ovarian cancer	100000	UK Biobank Assessment Centre	100071	Verbal interview	100074	Medical conditions	100074	UK Biobank Assessment Centre > Verbal interview > Medical conditions
41251#3001	CAT-MUL	460043/349(460392)	-0.0986403	-0.204526	0.00675162	0.0672684	LOGISTIC-BINARY	Sources of admission to hospital (recoded): High security psychiatric hospital: NHS	100091	Health-related outcomes	2000	Hospital inpatient	2001	Summary Administration	2001	Health-related outcomes > Hospital inpatient > Summary Administration
41272#E094	CAT-MUL	462607/216(462823)	-0.125731	-0.260749	0.00857476	0.0673214	LOGISTIC-BINARY	Operative procedures - OPCS4: E09.4 Shave of skin of nose	100091	Health-related outcomes	2000	Hospital inpatient	2005	Summary Operations	2005	Health-related outcomes > Hospital inpatient > Summary Operations
41272#Q108	CAT-MUL	462025/798(462823)	-0.0652528	-0.135336	0.00459978	0.0675822	LOGISTIC-BINARY	Operative procedures - OPCS4: Q10.8 Other specified curettage of uterus	100091	Health-related outcomes	2000	Hospital inpatient	2005	Summary Operations	2005	Health-related outcomes > Hospital inpatient > Summary Operations
103020	CAT-SIN	64845	-0.0186364	-0.0386271	0.00135435	0.0676725	ORDERED-LOGISTIC	Beef intake		100089	Online follow-up	100090	Diet by 24-hour recall	100106	Meat/fish yesterday	100106	Online follow-up > Diet by 24-hour recall > Meat/fish yesterday
41272#E028	CAT-MUL	462404/419(462823)	-0.0898428	-0.186446	0.00633973	0.0677599	LOGISTIC-BINARY	Operative procedures - OPCS4: E02.8 Other specified plastic operations on nose	100091	Health-related outcomes	2000	Hospital inpatient	2005	Summary Operations	2005	Health-related outcomes > Hospital inpatient > Summary Operations
1329	CAT-SIN	460258	0.00492279	-0.0003603	0.0102059	0.0678036	ORDERED-LOGISTIC	Oily fish intake	100000	UK Biobank Assessment Centre	100025	Touchscreen	100050	Lifestyle and environment	100052	UK Biobank Assessment Centre > Touchscreen > Lifestyle and environment > Diet
6138#2	CAT-MUL	334278/123618(457896)	0.00616978	-0.0004525	0.0127911	0.0678229	LOGISTIC-BINARY	Qualifications: A levels/AS levels or equivalent	100000	UK Biobank Assessment Centre	100025	Touchscreen	100062	Sociodemographics	100063	UK Biobank Assessment Centre > Touchscreen > Sociodemographics > Education
41200#H236	CAT-MUL	460659/2164(462823)	0.0392225	-0.0029536	0.0812967	0.0680174	LOGISTIC-BINARY	Operative procedures - main OPCS4: H23.6 Endoscopic resection of lesion of lower bowel using fibreoptic sigmoidoscope NEC	100091	Health-related outcomes	2000	Hospital inpatient	2005	Summary Operations	2005	Health-related outcomes > Hospital inpatient > Summary Operations
30374	INTEGER	457132	0.00259129	-0.0001932	0.00537575	0.0681525	LINEAR	Volume of Li-Hep plasma held by UKB	100078	Biological samples	100084	Sample inventory	100085	Blood sample inventory	100085	Biological samples > Sample inventory > Blood sample inventory
20151	CONTINUOUS	345536	-0.0021759	-0.0045144	0.00016258	0.0681972	LINEAR	Forced vital capacity (FVC), Best measure	100000	UK Biobank Assessment Centre	100006	Physical measures	100020	Spirometry	100020	UK Biobank Assessment Centre > Physical measures > Spirometry
20003#1140865716	CAT-MUL	461871/875(462746)	-0.0619963	-0.128731	0.00452597	0.0682079	LOGISTIC-BINARY	Treatment/medication code: senna	100000	UK Biobank Assessment Centre	100071	Verbal interview	100075	Medications	100075	UK Biobank Assessment Centre > Verbal interview > Medications
6141#8	CAT-MUL	451175/8245(459420)	-0.0203267	-0.0421945	0.0015166	0.0683256	LOGISTIC-BINARY	How are people in household related to participant: Other unrelated	100000	UK Biobank Assessment Centre	100025	Touchscreen	100062	Sociodemographics	100066	UK Biobank Assessment Centre > Touchscreen > Sociodemographics > Household
41248#5003	CAT-MUL	445425/953(446378)	0.0587775	-0.0045622	0.121876	0.0684254	LOGISTIC-BINARY	Destinations on discharge from hospital (recoded): Transfer to other NHS provider: Psychiatry, learning disabilities	100091	Health-related outcomes	2000	Hospital inpatient	2001	Summary Administration	2001	Health-related outcomes > Hospital inpatient > Summary Administration
131748	DATE	460476/2347(462823)	-0.0378526	-0.0786192	0.00283064	0.0684976	LOGISTIC-BINARY	Date L43 first reported (lichen planus)	2412	Health-related outcomes	First occurrences	First occurrences	2412	Health-related outcomes > First occurrences > Skin and subcutaneous tissue disorders
41272#T911	CAT-MUL	461491/1332(462823)	-0.0502223	-0.104347	0.00375731	0.0685935	LOGISTIC-BINARY	Operative procedures - OPCS4: T91.1 Biopsy of sentinel lymph node NEC	100091	Health-related outcomes	2000	Hospital inpatient	2005	Summary Operations	2005	Health-related outcomes > Hospital inpatient > Summary Operations
41210#X298	CAT-MUL	461775/1048(462823)	0.0559395	-0.00442	0.116077	0.0688008	LOGISTIC-BINARY	Operative procedures - secondary OPCS4: X29.8 Other specified continuous Infusion of therapeutic substance	100091	Health-related outcomes	2000	Hospital inpatient	2005	Summary Operations	2005	Health-related outcomes > Hospital inpatient > Summary Operations
41272#B041	CAT-MUL	462598/225(462823)	0.12021	-0.0098007	0.249149	0.0688331	LOGISTIC-BINARY	Operative procedures - OPCS4: B04.1 Excision of lesion of pituitary gland	100091	Health-related outcomes	2000	Hospital inpatient	2005	Summary Operations	2005	Health-related outcomes > Hospital inpatient > Summary Operations
41272#A528	CAT-MUL	462092/731(462823)	0.0669764	-0.0053516	0.138989	0.0689372	LOGISTIC-BINARY	Operative procedures - OPCS4: A52.8 Other specified therapeutic epidural injection	100091	Health-related outcomes	2000	Hospital inpatient	2005	Summary Operations	2005	Health-related outcomes > Hospital inpatient > Summary Operations
132104	DATE	450231/12592(462823)	-0.0166519	-0.0346081	0.00128821	0.0690002	LOGISTIC-BINARY	Date N64 first reported (other disorders of breast)	2414	Health-related outcomes	First occurrences	First occurrences	2414	Health-related outcomes > First occurrences > Genitourinary system disorders
41229#5J5	CAT-MUL	459912/2911(462823)	-0.0340698	-0.0708278	0.00262017	0.0690199	LOGISTIC-BINARY	PCT responsible for patient data: OLDHAM PCT	100091	Health-related outcomes	2000	Hospital inpatient	2001	Summary Administration	2001	Health-related outcomes > Hospital inpatient > Summary Administration
132160	DATE	461079/1744(462823)	-0.0438195	-0.0911097	0.00335915	0.0690304	LOGISTIC-BINARY	Date N99 first reported (postprocedural disorders of genito-urinary system, not elsewhere classified)	2414	Health-related outcomes	First occurrences	First occurrences	2414	Health-related outcomes > First occurrences > Genitourinary system disorders
41210#O161	CAT-MUL	436829/25994(462823)	-0.0116807	-0.0242765	0.00090756	0.0690463	LOGISTIC-BINARY	Operative procedures - secondary OPCS4: O16.1 Pelvis NEC	100091	Health-related outcomes	2000	Hospital inpatient	2005	Summary Operations	2005	Health-related outcomes > Hospital inpatient > Summary Operations
41272#O161	CAT-MUL	436829/25994(462823)	-0.0116807	-0.0242765	0.00090756	0.0690463	LOGISTIC-BINARY	Operative procedures - OPCS4: O16.1 Pelvis NEC	100091	Health-related outcomes	2000	Hospital inpatient	2005	Summary Operations	2005	Health-related outcomes > Hospital inpatient > Summary Operations
41200#C791	CAT-MUL	462475/348(462823)	0.0967752	-0.0078987	0.200779	0.0690944	LOGISTIC-BINARY	Operative procedures - main OPCS4: C79.1 Vitrectomy using anterior approach	100091	Health-related outcomes	2000	Hospital inpatient	2005	Summary Operations	2005	Health-related outcomes > Hospital inpatient > Summary Operations
2794	INTEGER	198136	0.00334529	-0.0002617	0.00695223	0.069097	LINEAR	Age started oral contraceptive pill	100000	UK Biobank Assessment Centre	100025	Touchscreen	100068	Sex-specific factors	100069	UK Biobank Assessment Centre > Touchscreen > Sex-specific factors > Female-specific factors
41200#W411	CAT-MUL	461652/1171(462823)	-0.0534147	-0.111136	0.00414149	0.0693273	LOGISTIC-BINARY	Operative procedures - main OPCS4: W41.1 Primary total prosthetic replacement of knee joint not using cement	100091	Health-related outcomes	2000	Hospital inpatient	2005	Summary Operations	2005	Health-related outcomes > Hospital inpatient > Summary Operations
41210#T691	CAT-MUL	462594/229(462823)	-0.121007	-0.252041	0.00933256	0.0696107	LOGISTIC-BINARY	Operative procedures - secondary OPCS4: T69.1 Primary tenolysis	100091	Health-related outcomes	2000	Hospital inpatient	2005	Summary Operations	2005	Health-related outcomes > Hospital inpatient > Summary Operations
41272#W772	CAT-MUL	462592/231(462823)	-0.120551	-0.251134	0.0093254	0.069695	LOGISTIC-BINARY	Operative procedures - OPCS4: W77.2 Transposition of muscle for stabilisation of joint	100091	Health-related outcomes	2000	Hospital inpatient	2005	Summary Operations	2005	Health-related outcomes > Hospital inpatient > Summary Operations
131912	DATE	460878/1945(462823)	0.0410665	-0.0033885	0.0854075	0.0698473	LOGISTIC-BINARY	Date M45 first reported (ankylosing spondylitis)	2413	Health-related outcomes	First occurrences	First occurrences	2413	Health-related outcomes > First occurrences > Musculoskeletal system and connective tissue disorders
41210#B374	CAT-MUL	462586/237(462823)	-0.118792	-0.247594	0.00933172	0.0699868	LOGISTIC-BINARY	Operative procedures - secondary OPCS4: B37.4 Capsulectomy of breast	100091	Health-related outcomes	2000	Hospital inpatient	2005	Summary Operations	2005	Health-related outcomes > Hospital inpatient > Summary Operations
6149#100	CAT-MUL	181595/279332(460927)	0.00549943	-0.0004494	0.0114487	0.0700106	LOGISTIC-BINARY	Mouth/teeth dental problems	100000	UK Biobank Assessment Centre	100025	Touchscreen	100036	Health and medical history	100046	UK Biobank Assessment Centre > Touchscreen > Health and medical history > Mouth
132078	DATE	460291/2532(462823)	-0.0363328	-0.0756767	0.00293166	0.0700217	LOGISTIC-BINARY	Date N43 first reported (hydrocele and spermatocele)	2414	Health-related outcomes	First occurrences	First occurrences	2414	Health-related outcomes > First occurrences > Genitourinary system disorders
41200#Q168	CAT-MUL	462465/358(462823)	-0.0964421	-0.201085	0.00767784	0.0701981	LOGISTIC-BINARY	Operative procedures - main OPCS4: Q16.8 Other specified other vaginal operations on uterus	100091	Health-related outcomes	2000	Hospital inpatient	2005	Summary Operations	2005	Health-related outcomes > Hospital inpatient > Summary Operations
41210#W085	CAT-MUL	461770/1053(462823)	0.0556291	-0.0047064	0.11575	0.0702605	LOGISTIC-BINARY	Operative procedures - secondary OPCS4: W08.5 Partial excision of bone NEC	100091	Health-related outcomes	2000	Hospital inpatient	2005	Summary Operations	2005	Health-related outcomes > Hospital inpatient > Summary Operations
41272#F095	CAT-MUL	460428/2395(462823)	-0.0371955	-0.0775229	0.00304986	0.0703633	LOGISTIC-BINARY	Operative procedures - OPCS4: F09.5 Surgical removal of retained root of tooth	100091	Health-related outcomes	2000	Hospital inpatient	2005	Summary Operations	2005	Health-related outcomes > Hospital inpatient > Summary Operations
100019	CONTINUOUS	64958	0.00709699	-0.0005928	0.0147868	0.07047	LINEAR	Carotene		100089	Online follow-up	100090	Diet by 24-hour recall	100098	Estimated nutrients yesterday	100098	Online follow-up > Diet by 24-hour recall > Estimated nutrients yesterday
20004#1439	CAT-MUL	441544/21202(462746)	0.0127333	-0.0010751	0.0265323	0.0706094	LOGISTIC-BINARY	Operation code: reduction or fixation of bone fracture	100000	UK Biobank Assessment Centre	100071	Verbal interview	100076	Operations	100076	UK Biobank Assessment Centre > Verbal interview > Operations
20003#1140884488	CAT-MUL	453111/9635(462746)	-0.0186449	-0.03887	0.00155902	0.0706411	LOGISTIC-BINARY	Treatment/medication code: diclofenac	100000	UK Biobank Assessment Centre	100071	Verbal interview	100075	Medications	100075	UK Biobank Assessment Centre > Verbal interview > Medications
41272#P234	CAT-MUL	462204/619(462823)	-0.0731715	-0.152677	0.00604131	0.0707603	LOGISTIC-BINARY	Operative procedures - OPCS4: P23.4 Repair of enterocele NEC	100091	Health-related outcomes	2000	Hospital inpatient	2005	Summary Operations	2005	Health-related outcomes > Hospital inpatient > Summary Operations
41229#5NJ	CAT-MUL	458700/4123(462823)	-0.028303	-0.0590635	0.00240455	0.0710858	LOGISTIC-BINARY	PCT responsible for patient data: SEFTON PCT	100091	Health-related outcomes	2000	Hospital inpatient	2001	Summary Administration	2001	Health-related outcomes > Hospital inpatient > Summary Administration
41261	INTEGER	14661	0.029048	-0.0025035	0.0605996	0.0711768	ORDERED-LOGISTIC	Records in HES inpatient maternity dataset	2006	Health-related outcomes	Hospital inpatient	Hospital inpatient	2006	Health-related outcomes > Hospital inpatient > Record-level access
132544	DATE	462526/297(462823)	-0.105485	-0.220419	0.00887841	0.0713907	LOGISTIC-BINARY	Date Q67 first reported (congenital musculoskeletal deformities of head, face, spine and chest)	2417	Health-related outcomes	First occurrences	First occurrences	2417	Health-related outcomes > First occurrences > Congenital disruptions and chromosomal abnormalities
20003#1140869278	CAT-MUL	462400/346(462746)	0.0963376	-0.0087397	0.200694	0.0713981	LOGISTIC-BINARY	Treatment/medication code: noriday tablet	100000	UK Biobank Assessment Centre	100071	Verbal interview	100075	Medications	100075	UK Biobank Assessment Centre > Verbal interview > Medications
41272#H103	CAT-MUL	462481/342(462823)	0.0965295	-0.0087587	0.201108	0.0714146	LOGISTIC-BINARY	Operative procedures - OPCS4: H10.3 Sigmoid colectomy and anastomosis NEC	100091	Health-related outcomes	2000	Hospital inpatient	2005	Summary Operations	2005	Health-related outcomes > Hospital inpatient > Summary Operations
41210#M459	CAT-MUL	455221/7602(462823)	-0.0208741	-0.0435895	0.00181464	0.0715237	LOGISTIC-BINARY	Operative procedures - secondary OPCS4: M45.9 Unspecified diagnostic endoscopic examination of bladder	100091	Health-related outcomes	2000	Hospital inpatient	2005	Summary Operations	2005	Health-related outcomes > Hospital inpatient > Summary Operations
41272#M309	CAT-MUL	462045/778(462823)	0.0641027	-0.0059545	0.133864	0.0723123	LOGISTIC-BINARY	Operative procedures - OPCS4: M30.9 Unspecified diagnostic endoscopic examination of ureter	100091	Health-related outcomes	2000	Hospital inpatient	2005	Summary Operations	2005	Health-related outcomes > Hospital inpatient > Summary Operations
20003#1141150624	CAT-MUL	462319/427(462746)	0.0865263	-0.0081077	0.180606	0.0723133	LOGISTIC-BINARY	Treatment/medication code: zomig 2.5mg tablet	100000	UK Biobank Assessment Centre	100071	Verbal interview	100075	Medications	100075	UK Biobank Assessment Centre > Verbal interview > Medications
41210#Y134	CAT-MUL	461911/912(462823)	0.0593197	-0.0055288	0.123922	0.0724639	LOGISTIC-BINARY	Operative procedures - secondary OPCS4: Y13.4 Radiofrequency controlled thermal destruction of lesion of organ NOC	100091	Health-related outcomes	2000	Hospital inpatient	2005	Summary Operations	2005	Health-related outcomes > Hospital inpatient > Summary Operations
41272#Y134	CAT-MUL	461911/912(462823)	0.0593197	-0.0055288	0.123922	0.0724639	LOGISTIC-BINARY	Operative procedures - OPCS4: Y13.4 Radiofrequency controlled thermal destruction of lesion of organ NOC	100091	Health-related outcomes	2000	Hospital inpatient	2005	Summary Operations	2005	Health-related outcomes > Hospital inpatient > Summary Operations
41210#Y911	CAT-MUL	461338/1485(462823)	-0.0469306	-0.0982181	0.00422146	0.0725281	LOGISTIC-BINARY	Operative procedures - secondary OPCS4: Y91.1 Megavoltage treatment for complex radiotherapy	100091	Health-related outcomes	2000	Hospital inpatient	2005	Summary Operations	2005	Health-related outcomes > Hospital inpatient > Summary Operations
41272#Y911	CAT-MUL	461338/1485(462823)	-0.0469306	-0.0982181	0.00422146	0.0725281	LOGISTIC-BINARY	Operative procedures - OPCS4: Y91.1 Megavoltage treatment for complex radiotherapy	100091	Health-related outcomes	2000	Hospital inpatient	2005	Summary Operations	2005	Health-related outcomes > Hospital inpatient > Summary Operations
20003#1140926780	CAT-MUL	462412/334(462746)	-0.0990746	-0.207467	0.00879111	0.0725614	LOGISTIC-BINARY	Treatment/medication code: adizem-xl plus m/r capsule	100000	UK Biobank Assessment Centre	100071	Verbal interview	100075	Medications	100075	UK Biobank Assessment Centre > Verbal interview > Medications
41272#F328	CAT-MUL	462260/563(462823)	-0.076166	-0.15948	0.00682438	0.0726307	LOGISTIC-BINARY	Operative procedures - OPCS4: F32.8 Other specified other operations on palate	100091	Health-related outcomes	2000	Hospital inpatient	2005	Summary Operations	2005	Health-related outcomes > Hospital inpatient > Summary Operations
41210#H024	CAT-MUL	462193/630(462823)	0.0710743	-0.0067245	0.148503	0.0726993	LOGISTIC-BINARY	Operative procedures - secondary OPCS4: H02.4 Incidental appendicectomy	100091	Health-related outcomes	2000	Hospital inpatient	2005	Summary Operations	2005	Health-related outcomes > Hospital inpatient > Summary Operations
41272#K512	CAT-MUL	462478/345(462823)	-0.0972803	-0.203803	0.00872106	0.0728059	LOGISTIC-BINARY	Operative procedures - OPCS4: K51.2 Intravascular ultrasound of coronary artery	100091	Health-related outcomes	2000	Hospital inpatient	2005	Summary Operations	2005	Health-related outcomes > Hospital inpatient > Summary Operations
41272#X503	CAT-MUL	462263/560(462823)	0.0753021	-0.0072029	0.157385	0.0729212	LOGISTIC-BINARY	Operative procedures - OPCS4: X50.3 Advanced cardiac pulmonary resuscitation	100091	Health-related outcomes	2000	Hospital inpatient	2005	Summary Operations	2005	Health-related outcomes > Hospital inpatient > Summary Operations
131652	DATE	459469/3354(462823)	-0.0311415	-0.0652314	0.00288816	0.0731305	LOGISTIC-BINARY	Date K65 first reported (peritonitis)	2411	Health-related outcomes	First occurrences	First occurrences	2411	Health-related outcomes > First occurrences > Digestive system disorders
41245#1780	CAT-MUL	454034/6845(460879)	-0.0218948	-0.0458584	0.00203985	0.0731591	LOGISTIC-BINARY	Main speciality of consultant (recoded): Radiology	100091	Health-related outcomes	2000	Hospital inpatient	2001	Summary Administration	2001	Health-related outcomes > Hospital inpatient > Summary Administration
41256#608	CAT-MUL	462492/331(462823)	-0.0982975	-0.206182	0.00895206	0.0733166	LOGISTIC-BINARY	Operative procedures - main OPCS3: 608 Cystoscopy, not elsewhere classified	100091	Health-related outcomes	2000	Hospital inpatient	2005	Summary Operations	2005	Health-related outcomes > Hospital inpatient > Summary Operations
20085#5	CAT-MUL	59927/5001(64928)	0.0263296	-0.0025062	0.0551275	0.0733231	LOGISTIC-BINARY	Reason for not eating or drinking normally: Away	100089	Online follow-up	100090	Diet by 24-hour recall	100097	Typical diet yesterday	100097	Online follow-up > Diet by 24-hour recall > Typical diet yesterday
41210#W314	CAT-MUL	462494/329(462823)	0.0977974	-0.0096403	0.204499	0.0734468	LOGISTIC-BINARY	Operative procedures - secondary OPCS4: W31.4 Cancellous chip autograft of bone	100091	Health-related outcomes	2000	Hospital inpatient	2005	Summary Operations	2005	Health-related outcomes > Hospital inpatient > Summary Operations
41272#S069	CAT-MUL	433810/29013(462823)	0.0108521	-0.0010447	0.0227423	0.0737126	LOGISTIC-BINARY	Operative procedures - OPCS4: S06.9 Unspecified other excision of lesion of skin	100091	Health-related outcomes	2000	Hospital inpatient	2005	Summary Operations	2005	Health-related outcomes > Hospital inpatient > Summary Operations
20001#1060	CAT-MUL	462075/671(462746)	-0.0694844	-0.145789	0.00654365	0.0737931	LOGISTIC-BINARY	Cancer code, self-reported: non-melanoma skin cancer	100000	UK Biobank Assessment Centre	100071	Verbal interview	100074	Medical conditions	100074	UK Biobank Assessment Centre > Verbal interview > Medical conditions
22617#2127	CAT-MUL	113114/565(113679)	0.0750278	-0.0074279	0.15707	0.0738065	LOGISTIC-BINARY	Job code - historical: Production and process engineers	100089	Online follow-up	123	Work environment	130	Employment history	130	Online follow-up > Work environment > Employment history
41245#1130	CAT-MUL	450708/10164(460872)	-0.0179976	-0.0377481	0.00173327	0.0739542	LOGISTIC-BINARY	Main speciality of consultant (recoded): Clinical haematology	100091	Health-related outcomes	2000	Hospital inpatient	2001	Summary Administration	2001	Health-related outcomes > Hospital inpatient > Summary Administration
41246#1480	CAT-MUL	320896/130245(451141)	-0.0058908	-0.0123635	0.00058078	0.0744348	LOGISTIC-BINARY	Treatment speciality of consultant (recoded): Gastroenterology	100091	Health-related outcomes	2000	Hospital inpatient	2001	Summary Administration	2001	Health-related outcomes > Hospital inpatient > Summary Administration
41272#R149	CAT-MUL	461386/1437(462823)	-0.048053	-0.100955	0.00470552	0.0746306	LOGISTIC-BINARY	Operative procedures - OPCS4: R14.9 Unspecified surgical induction of labour	100091	Health-related outcomes	2000	Hospital inpatient	2005	Summary Operations	2005	Health-related outcomes > Hospital inpatient > Summary Operations
41210#T872	CAT-MUL	462423/400(462823)	-0.0898676	-0.188915	0.00874903	0.0747539	LOGISTIC-BINARY	Operative procedures - secondary OPCS4: T87.2 Excision or biopsy of cervical lymph node NEC	100091	Health-related outcomes	2000	Hospital inpatient	2005	Summary Operations	2005	Health-related outcomes > Hospital inpatient > Summary Operations
41210#X481	CAT-MUL	462525/298(462823)	0.102207	-0.0106625	0.214258	0.074902	LOGISTIC-BINARY	Operative procedures - secondary OPCS4: X48.1 Application of plaster cast	100091	Health-related outcomes	2000	Hospital inpatient	2005	Summary Operations	2005	Health-related outcomes > Hospital inpatient > Summary Operations
41272#A573	CAT-MUL	462466/357(462823)	0.0937059	-0.0097364	0.196486	0.0749128	LOGISTIC-BINARY	Operative procedures - OPCS4: A57.3 Radiofrequency controlled thermal destruction of spinal nerve root	100091	Health-related outcomes	2000	Hospital inpatient	2005	Summary Operations	2005	Health-related outcomes > Hospital inpatient > Summary Operations
22601#92253391	CAT-MUL	112883/796(113679)	-0.0635897	-0.133733	0.00630109	0.0750777	LOGISTIC-BINARY	Job coding: bar staff, cellarman (public house)	100089	Online follow-up	123	Work environment	130	Employment history	130	Online follow-up > Work environment > Employment history
22617#9225	CAT-MUL	112883/796(113679)	-0.0635897	-0.133733	0.00630109	0.0750777	LOGISTIC-BINARY	Job code - historical: Bar staff	100089	Online follow-up	123	Work environment	130	Employment history	130	Online follow-up > Work environment > Employment history
41210#Y055	CAT-MUL	461066/1757(462823)	-0.0426685	-0.0897334	0.00428551	0.0752456	LOGISTIC-BINARY	Operative procedures - secondary OPCS4: Y05.5 Debridement of organ NOC	100091	Health-related outcomes	2000	Hospital inpatient	2005	Summary Operations	2005	Health-related outcomes > Hospital inpatient > Summary Operations
41272#Y055	CAT-MUL	461066/1757(462823)	-0.0426685	-0.0897334	0.00428551	0.0752456	LOGISTIC-BINARY	Operative procedures - OPCS4: Y05.5 Debridement of organ NOC	100091	Health-related outcomes	2000	Hospital inpatient	2005	Summary Operations	2005	Health-related outcomes > Hospital inpatient > Summary Operations
20003#1140874370	CAT-MUL	462387/359(462746)	-0.0946998	-0.199269	0.00939186	0.075274	LOGISTIC-BINARY	Treatment/medication code: aciclovir	100000	UK Biobank Assessment Centre	100071	Verbal interview	100075	Medications	100075	UK Biobank Assessment Centre > Verbal interview > Medications
21043	INTEGER	164327	-0.008222	-0.0172818	0.00083771	0.0752795	ORDERED-LOGISTIC	Least number of times bowels opened per week	100089	Online follow-up	153	Digestive health	153	Digestive health	153	Online follow-up > Digestive health
90031	CONTINUOUS	98437	-0.0056853	-0.0119537	0.00058314	0.0754638	LINEAR	Average acceleration 04:00 - 04:59	100088	Additional exposures	1008	Physical activity measurement	1009	Acceleration averages	1009	Additional exposures > Physical activity measurement > Acceleration averages
41272#C434	CAT-MUL	461625/1198(462823)	-0.0516749	-0.108744	0.00523589	0.0755438	LOGISTIC-BINARY	Operative procedures - OPCS4: C43.4 Subconjunctival injection	100091	Health-related outcomes	2000	Hospital inpatient	2005	Summary Operations	2005	Health-related outcomes > Hospital inpatient > Summary Operations
41272#S066	CAT-MUL	461299/1524(462823)	0.045501	-0.0047561	0.0956129	0.0755619	LOGISTIC-BINARY	Operative procedures - OPCS4: S06.6 Re-excision of skin margins of head or neck	100091	Health-related outcomes	2000	Hospital inpatient	2005	Summary Operations	2005	Health-related outcomes > Hospital inpatient > Summary Operations
41210#W879	CAT-MUL	462521/302(462823)	0.101195	-0.0108791	0.212452	0.0757386	LOGISTIC-BINARY	Operative procedures - secondary OPCS4: W87.9 Unspecified diagnostic endoscopic examination of knee joint	100091	Health-related outcomes	2000	Hospital inpatient	2005	Summary Operations	2005	Health-related outcomes > Hospital inpatient > Summary Operations
41272#X704	CAT-MUL	461268/1555(462823)	0.0449682	-0.0047291	0.0945235	0.0757408	LOGISTIC-BINARY	Operative procedures - OPCS4: X70.4 Procurement of drugs for chemotherapy for neoplasm for regimens in Band 4	100091	Health-related outcomes	2000	Hospital inpatient	2005	Summary Operations	2005	Health-related outcomes > Hospital inpatient > Summary Operations
104210	CAT-SIN	64808	0.019876	-0.0020894	0.0418415	0.0761402	ORDERED-LOGISTIC	Cucumber intake	100089	Online follow-up	100090	Diet by 24-hour recall	100103	Fruit/vegetables yesterday	100103	Online follow-up > Diet by 24-hour recall > Fruit/vegetables yesterday
41272#W157	CAT-MUL	461287/1536(462823)	0.0451704	-0.0049056	0.095104	0.0766494	LOGISTIC-BINARY	Operative procedures - OPCS4: W15.7 Osteotomy of bone of foot and fixation HFQ	100091	Health-related outcomes	2000	Hospital inpatient	2005	Summary Operations	2005	Health-related outcomes > Hospital inpatient > Summary Operations
41210#Q189	CAT-MUL	456426/6397(462823)	-0.0224431	-0.0473277	0.00240936	0.0769193	LOGISTIC-BINARY	Operative procedures - secondary OPCS4: Q18.9 Unspecified diagnostic endoscopic examination of uterus	100091	Health-related outcomes	2000	Hospital inpatient	2005	Summary Operations	2005	Health-related outcomes > Hospital inpatient > Summary Operations
41272#O172	CAT-MUL	462548/275(462823)	0.105742	-0.0118726	0.22247	0.0769696	LOGISTIC-BINARY	Operative procedures - OPCS4: O17.2 Remanipulation of fracture of long bone and rigid internal fixation NEC	100091	Health-related outcomes	2000	Hospital inpatient	2005	Summary Operations	2005	Health-related outcomes > Hospital inpatient > Summary Operations
22601#51112476	CAT-MUL	113456/223(113679)	-0.119631	-0.252619	0.0125315	0.0770103	LOGISTIC-BINARY	Job coding: farmer, farming contractor, herd manager, smallholder, bailiff	100089	Online follow-up	123	Work environment	130	Employment history	130	Online follow-up > Work environment > Employment history
22617#5111	CAT-MUL	113456/223(113679)	-0.119631	-0.252619	0.0125315	0.0770103	LOGISTIC-BINARY	Job code - historical: Farmers	100089	Online follow-up	123	Work environment	130	Employment history	130	Online follow-up > Work environment > Employment history
41272#E048	CAT-MUL	462581/242(462823)	0.112589	-0.0126959	0.236877	0.0770429	LOGISTIC-BINARY	Operative procedures - OPCS4: E04.8 Other specified operations on turbinate of nose	100091	Health-related outcomes	2000	Hospital inpatient	2005	Summary Operations	2005	Health-related outcomes > Hospital inpatient > Summary Operations
41200#X339	CAT-MUL	459678/3145(462823)	-0.0317095	-0.066933	0.00345126	0.0773978	LOGISTIC-BINARY	Operative procedures - main OPCS4: X33.9 Unspecified other blood transfusion	100091	Health-related outcomes	2000	Hospital inpatient	2005	Summary Operations	2005	Health-related outcomes > Hospital inpatient > Summary Operations
41210#T744	CAT-MUL	462612/211(462823)	0.120546	-0.0138233	0.253765	0.0774666	LOGISTIC-BINARY	Operative procedures - secondary OPCS4: T74.4 Injection of therapeutic substance into tendon NEC	100091	Health-related outcomes	2000	Hospital inpatient	2005	Summary Operations	2005	Health-related outcomes > Hospital inpatient > Summary Operations
41210#H251	CAT-MUL	461759/1064(462823)	-0.0544114	-0.114922	0.00592069	0.0775758	LOGISTIC-BINARY	Operative procedures - secondary OPCS4: H25.1 Diagnostic endoscopic examination of lower bowel and biopsy of lesion of lower bowel using fibreoptic sigmoidoscope	100091	Health-related outcomes	2000	Hospital inpatient	2005	Summary Operations	2005	Health-related outcomes > Hospital inpatient > Summary Operations
41200#M619	CAT-MUL	462374/449(462823)	-0.0837243	-0.177086	0.00921789	0.0781643	LOGISTIC-BINARY	Operative procedures - main OPCS4: M61.9 Unspecified open excision of prostate	100091	Health-related outcomes	2000	Hospital inpatient	2005	Summary Operations	2005	Health-related outcomes > Hospital inpatient > Summary Operations
20004#1232	CAT-MUL	462536/210(462746)	-0.122621	-0.259523	0.0135113	0.0784057	LOGISTIC-BINARY	Operation code: adrenal surgery	100000	UK Biobank Assessment Centre	100071	Verbal interview	100076	Operations	100076	UK Biobank Assessment Centre > Verbal interview > Operations
2734	INTEGER	250561	-0.0064466	-0.013627	0.0007338	0.0784602	ORDERED-LOGISTIC	Number of live births	100000	UK Biobank Assessment Centre	100025	Touchscreen	100068	Sex-specific factors	100069	UK Biobank Assessment Centre > Touchscreen > Sex-specific factors > Female-specific factors
22614#2	CAT-MUL	109542/646(110188)	-0.0698825	-0.147875	0.00780196	0.0784813	LOGISTIC-BINARY	Worked with pesticides	100089	Online follow-up	123	Work environment	130	Employment history	130	Online follow-up > Work environment > Employment history
130624	DATE	459506/3317(462823)	-0.0307222	-0.064982	0.00347626	0.078554	LOGISTIC-BINARY	Date D51 first reported (vitamin b12 deficiency anaemia)	2403	Health-related outcomes	First occurrences	First occurrences	2403	Health-related outcomes > First occurrences > Blood, blood-forming organs and certain immune disorders
20087#168	CAT-MUL	64178/750(64928)	-0.0650486	-0.137678	0.00731359	0.0786521	LOGISTIC-BINARY	Types of spread used on bread/crackers: Cholesterol-lowering olive spread on bread/crackers	100089	Online follow-up	100090	Diet by 24-hour recall	100101	Bread/pasta/rice yesterday	100101	Online follow-up > Diet by 24-hour recall > Bread/pasta/rice yesterday
30240	CONTINUOUS	441618	0.00263943	-0.0003045	0.00558341	0.0788814	LINEAR	Reticulocyte percentage	100078	Biological samples	100079	Assay results	100080	Blood assays	100081	Biological samples > Assay results > Blood assays > Blood count
41210#C292	CAT-MUL	462503/320(462823)	-0.0988988	-0.209475	0.0111368	0.0789168	LOGISTIC-BINARY	Operative procedures - secondary OPCS4: C29.2 Enlargement of lacrimal punctum	100091	Health-related outcomes	2000	Hospital inpatient	2005	Summary Operations	2005	Health-related outcomes > Hospital inpatient > Summary Operations
6157#4	CAT-MUL	86201/27756(113957)	-0.0121463	-0.0257086	0.00141018	0.0791355	LOGISTIC-BINARY	Why stopped smoking: Financial reasons	100000	UK Biobank Assessment Centre	100025	Touchscreen	100050	Lifestyle and environment	100058	UK Biobank Assessment Centre > Touchscreen > Lifestyle and environment > Smoking
22640#9	CAT-MUL	102637/11042(113679)	0.0175683	-0.0020685	0.0371883	0.079385	LOGISTIC-BINARY	Mixture of day and night shifts worked: This type of shift pattern was not worked during job	100089	Online follow-up	123	Work environment	130	Employment history	130	Online follow-up > Work environment > Employment history
22601#31313060	CAT-MUL	112322/1357(113679)	0.0478119	-0.0057409	0.101203	0.0796665	LOGISTIC-BINARY	Job coding: it operations technician, computer operator or technician, database manager, network or web technician, web master, systems administrator or officer	100089	Online follow-up	123	Work environment	130	Employment history	130	Online follow-up > Work environment > Employment history
22617#3131	CAT-MUL	112322/1357(113679)	0.0478119	-0.0057409	0.101203	0.0796665	LOGISTIC-BINARY	Job code - historical: IT operations technicians	100089	Online follow-up	123	Work environment	130	Employment history	130	Online follow-up > Work environment > Employment history
41200#U328	CAT-MUL	462577/246(462823)	-0.113169	-0.240016	0.0130604	0.0796684	LOGISTIC-BINARY	Operative procedures - main OPCS4: U32.8 Other specified diagnostic blood tests	100091	Health-related outcomes	2000	Hospital inpatient	2005	Summary Operations	2005	Health-related outcomes > Hospital inpatient > Summary Operations
30840	CONTINUOUS	439442	-0.0026409	-0.0055951	0.00031336	0.0797615	LINEAR	Total bilirubin	100078	Biological samples	100079	Assay results	100080	Blood assays	17518	Biological samples > Assay results > Blood assays > Blood biochemistry
20003#1140923346	CAT-MUL	451932/10814(462746)	-0.0170895	-0.0362172	0.00201933	0.0797783	LOGISTIC-BINARY	Treatment/medication code: co-codamol	100000	UK Biobank Assessment Centre	100071	Verbal interview	100075	Medications	100075	UK Biobank Assessment Centre > Verbal interview > Medications
41200#V332	CAT-MUL	462522/301(462823)	-0.10173	-0.215831	0.011779	0.0798137	LOGISTIC-BINARY	Operative procedures - main OPCS4: V33.2 Primary fenestration excision of lumbar intervertebral disc	100091	Health-related outcomes	2000	Hospital inpatient	2005	Summary Operations	2005	Health-related outcomes > Hospital inpatient > Summary Operations
20003#1141175690	CAT-MUL	462362/384(462746)	-0.0901946	-0.191312	0.0104995	0.0798232	LOGISTIC-BINARY	Treatment/medication code: actonel 5mg tablet	100000	UK Biobank Assessment Centre	100071	Verbal interview	100075	Medications	100075	UK Biobank Assessment Centre > Verbal interview > Medications
41210#Y766	CAT-MUL	462260/563(462823)	0.0733859	-0.0089445	0.155305	0.0798968	LOGISTIC-BINARY	Operative procedures - secondary OPCS4: Y76.6 Endonasal endoscopic approach to other body cavity	100091	Health-related outcomes	2000	Hospital inpatient	2005	Summary Operations	2005	Health-related outcomes > Hospital inpatient > Summary Operations
41272#Y766	CAT-MUL	462260/563(462823)	0.0733859	-0.0089445	0.155305	0.0798968	LOGISTIC-BINARY	Operative procedures - OPCS4: Y76.6 Endonasal endoscopic approach to other body cavity	100091	Health-related outcomes	2000	Hospital inpatient	2005	Summary Operations	2005	Health-related outcomes > Hospital inpatient > Summary Operations
41272#U262	CAT-MUL	462502/321(462823)	-0.0985736	-0.209191	0.01151	0.0800252	LOGISTIC-BINARY	Operative procedures - OPCS4: U26.2 Uroflowmetry NEC	100091	Health-related outcomes	2000	Hospital inpatient	2005	Summary Operations	2005	Health-related outcomes > Hospital inpatient > Summary Operations
41264	INTEGER	14660	0.0279761	-0.0033814	0.0593336	0.0803732	ORDERED-LOGISTIC	Records in HES inpatient delivery dataset	2006	Health-related outcomes	Hospital inpatient	Hospital inpatient	2006	Health-related outcomes > Hospital inpatient > Record-level access
20004#1538	CAT-MUL	462419/327(462746)	0.0960053	-0.0119887	0.203263	0.0804412	LOGISTIC-BINARY	Operation code: salpingectomy	100000	UK Biobank Assessment Centre	100071	Verbal interview	100076	Operations	100076	UK Biobank Assessment Centre > Verbal interview > Operations
20004#1525	CAT-MUL	461903/843(462746)	-0.0605269	-0.12856	0.00728195	0.0807231	LOGISTIC-BINARY	Operation code: mastoidectomy/mastoid surgery	100000	UK Biobank Assessment Centre	100071	Verbal interview	100076	Operations	100076	UK Biobank Assessment Centre > Verbal interview > Operations
41251#7003	CAT-MUL	459463/948(460411)	0.056524	-0.0070255	0.119837	0.0807283	LOGISTIC-BINARY	Sources of admission to hospital (recoded): Nursing, residential care, group home: Non-NHS	100091	Health-related outcomes	2000	Hospital inpatient	2001	Summary Administration	2001	Health-related outcomes > Hospital inpatient > Summary Administration
41246#2560	CAT-MUL	439944/3655(443599)	0.0289468	-0.0035713	0.0614066	0.0807654	LOGISTIC-BINARY	Treatment speciality of consultant (recoded): Thoracic surgery	100091	Health-related outcomes	2000	Hospital inpatient	2001	Summary Administration	2001	Health-related outcomes > Hospital inpatient > Summary Administration
3456	INTEGER	33208	0.0181448	-0.0022269	0.0385165	0.0808644	ORDERED-LOGISTIC	Number of cigarettes currently smoked daily (current cigarette smokers)	100000	UK Biobank Assessment Centre	100025	Touchscreen	100050	Lifestyle and environment	100058	UK Biobank Assessment Centre > Touchscreen > Lifestyle and environment > Smoking
41272#C866	CAT-MUL	462446/377(462823)	0.0891278	-0.011265	0.188885	0.0809161	LOGISTIC-BINARY	Operative procedures - OPCS4: C86.6 Examination of eye under anaesthetic	100091	Health-related outcomes	2000	Hospital inpatient	2005	Summary Operations	2005	Health-related outcomes > Hospital inpatient > Summary Operations
41272#A022	CAT-MUL	462585/238(462823)	-0.114188	-0.242747	0.0136715	0.080945	LOGISTIC-BINARY	Operative procedures - OPCS4: A02.2 Excision of lesion of tissue of temporal lobe of brain	100091	Health-related outcomes	2000	Hospital inpatient	2005	Summary Operations	2005	Health-related outcomes > Hospital inpatient > Summary Operations
102870	CAT-SIN	64863	0.0617998	-0.0076356	0.131235	0.0810828	ORDERED-LOGISTIC	Cottage cheese intake	100089	Online follow-up	100090	Diet by 24-hour recall	100107	Milk/eggs/cheese yesterday	100107	Online follow-up > Diet by 24-hour recall > Milk/eggs/cheese yesterday
41210#T856	CAT-MUL	461629/1194(462823)	0.0503763	-0.0063196	0.106886	0.0810976	LOGISTIC-BINARY	Operative procedures - secondary OPCS4: T85.6 Block dissection of pelvic lymph nodes	100091	Health-related outcomes	2000	Hospital inpatient	2005	Summary Operations	2005	Health-related outcomes > Hospital inpatient > Summary Operations
22601#92233387	CAT-MUL	113223/456(113679)	-0.0824041	-0.175223	0.0100052	0.081209	LOGISTIC-BINARY	Job coding: kitchen, canteen or catering assistant, washer-up, kitchen porter, counter assistant	100089	Online follow-up	123	Work environment	130	Employment history	130	Online follow-up > Work environment > Employment history
41200#G753	CAT-MUL	461454/1369(462823)	-0.047366	-0.100701	0.00582721	0.0813554	LOGISTIC-BINARY	Operative procedures - main OPCS4: G75.3 Closure of ileostomy	100091	Health-related outcomes	2000	Hospital inpatient	2005	Summary Operations	2005	Health-related outcomes > Hospital inpatient > Summary Operations
41210#X931	CAT-MUL	462068/755(462823)	-0.0638648	-0.135809	0.00783318	0.0813798	LOGISTIC-BINARY	Operative procedures - secondary OPCS4: X93.1 Subfoveal choroidal neovascularisation drugs Band 1	100091	Health-related outcomes	2000	Hospital inpatient	2005	Summary Operations	2005	Health-related outcomes > Hospital inpatient > Summary Operations
41272#B378	CAT-MUL	462550/273(462823)	-0.10634	-0.226239	0.0129503	0.0814384	LOGISTIC-BINARY	Operative procedures - OPCS4: B37.8 Other specified other operations on breast	100091	Health-related outcomes	2000	Hospital inpatient	2005	Summary Operations	2005	Health-related outcomes > Hospital inpatient > Summary Operations
41200#C855	CAT-MUL	462515/308(462823)	-0.100186	-0.213143	0.0122287	0.0814641	LOGISTIC-BINARY	Operative procedures - main OPCS4: C85.5 Retinopexy NEC	100091	Health-related outcomes	2000	Hospital inpatient	2005	Summary Operations	2005	Health-related outcomes > Hospital inpatient > Summary Operations
41210#S082	CAT-MUL	462359/464(462823)	-0.0814939	-0.173398	0.0100179	0.0815939	LOGISTIC-BINARY	Operative procedures - secondary OPCS4: S08.2 Curettage and cauterisation of lesion of skin NEC	100091	Health-related outcomes	2000	Hospital inpatient	2005	Summary Operations	2005	Health-related outcomes > Hospital inpatient > Summary Operations
1677	CAT-SIN	100897/251055(351952)	-0.0066516	-0.0141504	0.00084828	0.0821406	LOGISTIC-BINARY	Breastfed as a baby	100000	UK Biobank Assessment Centre	100025	Touchscreen	100033	Early life factors	100033	UK Biobank Assessment Centre > Touchscreen > Early life factors
41272#T431	CAT-MUL	462413/410(462823)	-0.0864973	-0.184226	0.0108047	0.0821536	LOGISTIC-BINARY	Operative procedures - OPCS4: T43.1 Diagnostic endoscopic examination of peritoneum and biopsy of lesion of peritoneum	100091	Health-related outcomes	2000	Hospital inpatient	2005	Summary Operations	2005	Health-related outcomes > Hospital inpatient > Summary Operations
41229#5D8	CAT-MUL	456710/6113(462823)	0.0223379	-0.0028799	0.0475206	0.0823273	LOGISTIC-BINARY	PCT responsible for patient data: NORTH TYNESIDE PCT	100091	Health-related outcomes	2000	Hospital inpatient	2001	Summary Administration	2001	Health-related outcomes > Hospital inpatient > Summary Administration
41272#U197	CAT-MUL	461921/902(462823)	0.0576491	-0.0075341	0.122583	0.0824429	LOGISTIC-BINARY	Operative procedures - OPCS4: U19.7 Removal of electrocardiography loop recorder	100091	Health-related outcomes	2000	Hospital inpatient	2005	Summary Operations	2005	Health-related outcomes > Hospital inpatient > Summary Operations
2267	CAT-SIN	459232	0.00471172	-0.0006064	0.0100299	0.0824767	ORDERED-LOGISTIC	Use of sun/uv protection	100000	UK Biobank Assessment Centre	100025	Touchscreen	100050	Lifestyle and environment	100055	UK Biobank Assessment Centre > Touchscreen > Lifestyle and environment > Sun exposure
90097	CONTINUOUS	98437	0.00546788	-0.0007063	0.0116421	0.082608	LINEAR	Fraction acceleration <= 6 milli-gravities	100088	Additional exposures	1008	Physical activity measurement	1010	Acceleration intensity distribution	1010	Additional exposures > Physical activity measurement > Acceleration intensity distribution
130932	DATE	462097/726(462823)	-0.0647231	-0.137974	0.00826442	0.0827666	LOGISTIC-BINARY	Date F60 first reported (specific personality disorders)	2405	Health-related outcomes	First occurrences	First occurrences	2405	Health-related outcomes > First occurrences > Mental and behavioural disorders
40011#9590	CAT-MUL	462616/207(462823)	0.119431	-0.0161482	0.253835	0.0829681	LOGISTIC-BINARY	Histology of cancer tumour: Malignant lymphoma, NOS	100091	Health-related outcomes	100092	Cancer register	100092	Cancer register	100092	Health-related outcomes > Cancer register
104000	CAT-SIN	64908	0.025423	-0.0033206	0.0541665	0.0829984	ORDERED-LOGISTIC	Baked bean intake	100089	Online follow-up	100090	Diet by 24-hour recall	100103	Fruit/vegetables yesterday	100103	Online follow-up > Diet by 24-hour recall > Fruit/vegetables yesterday
20003#1141175684	CAT-MUL	461831/915(462746)	0.0571525	-0.0075971	0.121662	0.0830691	LOGISTIC-BINARY	Treatment/medication code: risedronate sodium	100000	UK Biobank Assessment Centre	100071	Verbal interview	100075	Medications	100075	UK Biobank Assessment Centre > Verbal interview > Medications
41210#L722	CAT-MUL	462421/402(462823)	0.0858683	-0.0115263	0.182684	0.0830935	LOGISTIC-BINARY	Operative procedures - secondary OPCS4: L72.2 Monitoring of arterial pressure	100091	Health-related outcomes	2000	Hospital inpatient	2005	Summary Operations	2005	Health-related outcomes > Hospital inpatient > Summary Operations
1120	CAT-SIN	386473	0.00505373	-0.000663	0.0107705	0.0831525	ORDERED-LOGISTIC	Weekly usage of mobile phone in last 3 months	100000	UK Biobank Assessment Centre	100025	Touchscreen	100050	Lifestyle and environment	100053	UK Biobank Assessment Centre > Touchscreen > Lifestyle and environment > Electronic device use
41200#X713	CAT-MUL	460170/2653(462823)	-0.0338913	-0.0722849	0.00442967	0.0833161	LOGISTIC-BINARY	Operative procedures - main OPCS4: X71.3 Procurement of drugs for chemotherapy for neoplasm for regimens in Band 8	100091	Health-related outcomes	2000	Hospital inpatient	2005	Summary Operations	2005	Health-related outcomes > Hospital inpatient > Summary Operations
41210#G451	CAT-MUL	456653/6170(462823)	0.0221485	-0.0029474	0.0472101	0.0834586	LOGISTIC-BINARY	Operative procedures - secondary OPCS4: G45.1 Fibreoptic endoscopic examination of upper gastrointestinal tract and biopsy of lesion of upper gastrointestinal tract	100091	Health-related outcomes	2000	Hospital inpatient	2005	Summary Operations	2005	Health-related outcomes > Hospital inpatient > Summary Operations
41210#W844	CAT-MUL	460134/2689(462823)	-0.0335619	-0.0716022	0.00440437	0.0834733	LOGISTIC-BINARY	Operative procedures - secondary OPCS4: W84.4 Endoscopic decompression of joint	100091	Health-related outcomes	2000	Hospital inpatient	2005	Summary Operations	2005	Health-related outcomes > Hospital inpatient > Summary Operations
2877-1	CAT-SIN	102085/114857	-999	-999	-999	0.0835416	MULTINOMIAL-LOGISTIC	Type of tobacco previously smoked	100000	UK Biobank Assessment Centre	100025	Touchscreen	100050	Lifestyle and environment	100058	UK Biobank Assessment Centre > Touchscreen > Lifestyle and environment > Smoking
132146	DATE	435715/27108(462823)	-0.0113222	-0.0241502	0.00149884	0.083565	LOGISTIC-BINARY	Date N92 first reported (excessive, frequent and irregular menstruation)	2414	Health-related outcomes	First occurrences	First occurrences	2414	Health-related outcomes > First occurrences > Genitourinary system disorders
104060	CAT-SIN	64928	-0.0215951	-0.0460656	0.00287544	0.0836908	ORDERED-LOGISTIC	Mixed vegetable intake	100089	Online follow-up	100090	Diet by 24-hour recall	100103	Fruit/vegetables yesterday	100103	Online follow-up > Diet by 24-hour recall > Fruit/vegetables yesterday
102470	CAT-SIN	64307/392(64699)	-0.088235	-0.188524	0.0115398	0.0838711	LOGISTIC-BINARY	Savoury biscuits intake	100089	Online follow-up	100090	Diet by 24-hour recall	100109	Soup/snacks/pastries yesterday	100109	Online follow-up > Diet by 24-hour recall > Soup/snacks/pastries yesterday
41272#W411	CAT-MUL	461649/1174(462823)	-0.0507495	-0.108386	0.00672152	0.0839518	LOGISTIC-BINARY	Operative procedures - OPCS4: W41.1 Primary total prosthetic replacement of knee joint not using cement	100091	Health-related outcomes	2000	Hospital inpatient	2005	Summary Operations	2005	Health-related outcomes > Hospital inpatient > Summary Operations
41210#W365	CAT-MUL	461506/1317(462823)	-0.047909	-0.102342	0.00638042	0.0841182	LOGISTIC-BINARY	Operative procedures - secondary OPCS4: W36.5 Diagnostic extraction of bone marrow NEC	100091	Health-related outcomes	2000	Hospital inpatient	2005	Summary Operations	2005	Health-related outcomes > Hospital inpatient > Summary Operations
41210#M191	CAT-MUL	462269/554(462823)	-0.0738663	-0.157905	0.00985489	0.0843739	LOGISTIC-BINARY	Operative procedures - secondary OPCS4: M19.1 Construction of ileal conduit	100091	Health-related outcomes	2000	Hospital inpatient	2005	Summary Operations	2005	Health-related outcomes > Hospital inpatient > Summary Operations
20003#1140910640	CAT-MUL	462415/331(462746)	-0.0957927	-0.204873	0.0127853	0.0845414	LOGISTIC-BINARY	Treatment/medication code: luteine	100000	UK Biobank Assessment Centre	100071	Verbal interview	100075	Medications	100075	UK Biobank Assessment Centre > Verbal interview > Medications
41200#T794	CAT-MUL	462622/201(462823)	0.120317	-0.0170018	0.256404	0.0845806	LOGISTIC-BINARY	Operative procedures - main OPCS4: T79.4 Plastic repair of multiple tears of rotator cuff of shoulder	100091	Health-related outcomes	2000	Hospital inpatient	2005	Summary Operations	2005	Health-related outcomes > Hospital inpatient > Summary Operations
41200#T431	CAT-MUL	462533/290(462823)	-0.102073	-0.218385	0.0136492	0.0846893	LOGISTIC-BINARY	Operative procedures - main OPCS4: T43.1 Diagnostic endoscopic examination of peritoneum and biopsy of lesion of peritoneum	100091	Health-related outcomes	2000	Hospital inpatient	2005	Summary Operations	2005	Health-related outcomes > Hospital inpatient > Summary Operations
22601#51132488	CAT-MUL	112977/702(113679)	-0.0656552	-0.140531	0.00893848	0.0851016	LOGISTIC-BINARY	Job coding: gardener, groundsman/groundswoman, park keeper, landscape gardener, greenkeeper, turf cutter	100089	Online follow-up	123	Work environment	130	Employment history	130	Online follow-up > Work environment > Employment history
22617#5113	CAT-MUL	112977/702(113679)	-0.0656552	-0.140531	0.00893848	0.0851016	LOGISTIC-BINARY	Job code - historical: Gardeners and groundsmen/groundswomen	100089	Online follow-up	123	Work environment	130	Employment history	130	Online follow-up > Work environment > Employment history
41200#A022	CAT-MUL	462593/230(462823)	-0.114533	-0.245311	0.0155184	0.0852706	LOGISTIC-BINARY	Operative procedures - main OPCS4: A02.2 Excision of lesion of tissue of temporal lobe of brain	100091	Health-related outcomes	2000	Hospital inpatient	2005	Summary Operations	2005	Health-related outcomes > Hospital inpatient > Summary Operations
41272#T723	CAT-MUL	458493/4330(462823)	0.0262398	-0.0036826	0.0561133	0.0853875	LOGISTIC-BINARY	Operative procedures - OPCS4: T72.3 Release of constriction of sheath of tendon	100091	Health-related outcomes	2000	Hospital inpatient	2005	Summary Operations	2005	Health-related outcomes > Hospital inpatient > Summary Operations
26418	CONTINUOUS	20244	-0.0120251	-0.0257265	0.00167634	0.0853988	LINEAR	Income score (Wales)	1	Population characteristics	100094	Baseline characteristics	76	Indices of Multiple Deprivation	76	Population characteristics > Baseline characteristics > Indices of Multiple Deprivation
132220	DATE	461053/1770(462823)	0.0414592	-0.0059133	0.088715	0.085901	LOGISTIC-BINARY	Date O34 first reported (maternal care for known or suspected abnormality of pelvic organs)	2415	Health-related outcomes	First occurrences	First occurrences	2415	Health-related outcomes > First occurrences > Pregnancy, childbirth and the puerperium
41210#K611	CAT-MUL	460575/2248(462823)	0.0363074	-0.0051887	0.0777085	0.0860108	LOGISTIC-BINARY	Operative procedures - secondary OPCS4: K61.1 Implantation of cardiac pacemaker system NEC	100091	Health-related outcomes	2000	Hospital inpatient	2005	Summary Operations	2005	Health-related outcomes > Hospital inpatient > Summary Operations
20003#1140875336	CAT-MUL	462543/203(462746)	-0.121564	-0.260732	0.016808	0.0860709	LOGISTIC-BINARY	Treatment/medication code: nabumetone	100000	UK Biobank Assessment Centre	100071	Verbal interview	100075	Medications	100075	UK Biobank Assessment Centre > Verbal interview > Medications
2375	CAT-SIN	204488	0.00950237	-0.0013515	0.0203562	0.0861731	ORDERED-LOGISTIC	Relative age of first facial hair	100000	UK Biobank Assessment Centre	100025	Touchscreen	100068	Sex-specific factors	100070	UK Biobank Assessment Centre > Touchscreen > Sex-specific factors > Male-specific factors
41272#U508	CAT-MUL	462371/452(462823)	-0.0813279	-0.174417	0.0113651	0.0861954	LOGISTIC-BINARY	Operative procedures - OPCS4: U50.8 Other specified rehabilitation for musculoskeletal disorders	100091	Health-related outcomes	2000	Hospital inpatient	2005	Summary Operations	2005	Health-related outcomes > Hospital inpatient > Summary Operations
40011#9950	CAT-MUL	462603/220(462823)	-0.116701	-0.25039	0.0162443	0.086294	LOGISTIC-BINARY	Histology of cancer tumour: Polycythemia vera	100091	Health-related outcomes	100092	Cancer register	100092	Cancer register	100092	Health-related outcomes > Cancer register
41200#V253	CAT-MUL	462458/365(462823)	-0.0904219	-0.193968	0.0126552	0.0863093	LOGISTIC-BINARY	Operative procedures - main OPCS4: V25.3 Primary posterior decompression of lumbar spine and intertransverse fusion of joint of lumbar spine	100091	Health-related outcomes	2000	Hospital inpatient	2005	Summary Operations	2005	Health-related outcomes > Hospital inpatient > Summary Operations
20001#1065	CAT-MUL	462308/438(462746)	0.0815288	-0.0119169	0.174445	0.0863951	LOGISTIC-BINARY	Cancer code, self-reported: thyroid cancer	100000	UK Biobank Assessment Centre	100071	Verbal interview	100074	Medical conditions	100074	UK Biobank Assessment Centre > Verbal interview > Medical conditions
6159#4	CAT-MUL	343250/118422(461672)	-0.0057814	-0.0123939	0.00082987	0.0865684	LOGISTIC-BINARY	Pain type(s) experienced in last month: Back pain	100000	UK Biobank Assessment Centre	100025	Touchscreen	100036	Health and medical history	100048	UK Biobank Assessment Centre > Touchscreen > Health and medical history > Pain
20540	CAT-SIN	10817/33751(44568)	0.0191137	-0.0027428	0.0409855	0.0866306	LOGISTIC-BINARY	Multiple worries during worst period of anxiety	100089	Online follow-up	136	Mental health	140	Anxiety	140	Online follow-up > Mental health > Anxiety
41272#E062	CAT-MUL	462415/408(462823)	0.0843032	-0.0124776	0.180517	0.0868679	LOGISTIC-BINARY	Operative procedures - OPCS4: E06.2 Packing of anterior cavity of nose NEC	100091	Health-related outcomes	2000	Hospital inpatient	2005	Summary Operations	2005	Health-related outcomes > Hospital inpatient > Summary Operations
102310	CAT-SIN	64641	-0.0329659	-0.0707089	0.00477714	0.0869158	ORDERED-LOGISTIC	Chocolate sweet intake	100089	Online follow-up	100090	Diet by 24-hour recall	100109	Soup/snacks/pastries yesterday	100109	Online follow-up > Diet by 24-hour recall > Soup/snacks/pastries yesterday
41210#W798	CAT-MUL	462607/216(462823)	-0.117724	-0.253032	0.0168299	0.0873317	LOGISTIC-BINARY	Operative procedures - secondary OPCS4: W79.8 Other specified soft tissue operations on joint of toe	100091	Health-related outcomes	2000	Hospital inpatient	2005	Summary Operations	2005	Health-related outcomes > Hospital inpatient > Summary Operations
20003#1141200384	CAT-MUL	462318/428(462746)	-0.0832132	-0.178827	0.0119856	0.0873965	LOGISTIC-BINARY	Treatment/medication code: vesicare 5mg tablet	100000	UK Biobank Assessment Centre	100071	Verbal interview	100075	Medications	100075	UK Biobank Assessment Centre > Verbal interview > Medications
41272#X368	CAT-MUL	460894/1929(462823)	-0.0391784	-0.0841529	0.00569795	0.0874103	LOGISTIC-BINARY	Operative procedures - OPCS4: X36.8 Other specified blood withdrawal	100091	Health-related outcomes	2000	Hospital inpatient	2005	Summary Operations	2005	Health-related outcomes > Hospital inpatient > Summary Operations
130708	DATE	426906/35917(462823)	0.0094826	-0.0014085	0.0203686	0.0878217	LOGISTIC-BINARY	Date E11 first reported (non-insulin-dependent diabetes mellitus)	2404	Health-related outcomes	First occurrences	First occurrences	2404	Health-related outcomes > First occurrences > Endocrine, nutritional and metabolic diseases
20001#1034	CAT-MUL	462134/612(462746)	0.0687329	-0.0103678	0.147465	0.0878338	LOGISTIC-BINARY	Cancer code, self-reported: kidney/renal cell cancer	100000	UK Biobank Assessment Centre	100071	Verbal interview	100074	Medical conditions	100074	UK Biobank Assessment Centre > Verbal interview > Medical conditions
1588	INTEGER	327520	-0.0062936	-0.0135215	0.00093424	0.0878863	ORDERED-LOGISTIC	Average weekly beer plus cider intake	100000	UK Biobank Assessment Centre	100025	Touchscreen	100050	Lifestyle and environment	100051	UK Biobank Assessment Centre > Touchscreen > Lifestyle and environment > Alcohol
41272#M131	CAT-MUL	460994/1829(462823)	0.0398562	-0.0059801	0.0855719	0.0879034	LOGISTIC-BINARY	Operative procedures - OPCS4: M13.1 Percutaneous needle biopsy of lesion of kidney	100091	Health-related outcomes	2000	Hospital inpatient	2005	Summary Operations	2005	Health-related outcomes > Hospital inpatient > Summary Operations
20530-0	CAT-SIN	129343/149552	-999	-999	-999	0.0880682	MULTINOMIAL-LOGISTIC	Witnessed sudden violent death	100089	Online follow-up	136	Mental health	145	Traumatic events	145	Online follow-up > Mental health > Traumatic events
41272#G475	CAT-MUL	462016/807(462823)	0.0598117	-0.0090604	0.128402	0.088084	LOGISTIC-BINARY	Operative procedures - OPCS4	100091	Health-related outcomes	2000	Hospital inpatient	2005	Summary Operations	2005	Health-related outcomes > Hospital inpatient > Summary Operations
41272#C463	CAT-MUL	462591/232(462823)	0.110983	-0.0170752	0.238002	0.0881173	LOGISTIC-BINARY	Operative procedures - OPCS4: C46.3 Penetrating graft to cornea	100091	Health-related outcomes	2000	Hospital inpatient	2005	Summary Operations	2005	Health-related outcomes > Hospital inpatient > Summary Operations
41210#Y222	CAT-MUL	461634/1189(462823)	-0.049768	-0.107062	0.00736724	0.0882303	LOGISTIC-BINARY	Operative procedures - secondary OPCS4: Y22.2 Aspiration of other lesion of organ NOC	100091	Health-related outcomes	2000	Hospital inpatient	2005	Summary Operations	2005	Health-related outcomes > Hospital inpatient > Summary Operations
41272#Y222	CAT-MUL	461634/1189(462823)	-0.049768	-0.107062	0.00736724	0.0882303	LOGISTIC-BINARY	Operative procedures - OPCS4: Y22.2 Aspiration of other lesion of organ NOC	100091	Health-related outcomes	2000	Hospital inpatient	2005	Summary Operations	2005	Health-related outcomes > Hospital inpatient > Summary Operations
3669	INTEGER	12242	-0.0285469	-0.0613878	0.00429407	0.0884583	ORDERED-LOGISTIC	Lifetime number of same-sex sexual partners	100000	UK Biobank Assessment Centre	100025	Touchscreen	100050	Lifestyle and environment	100056	UK Biobank Assessment Centre > Touchscreen > Lifestyle and environment > Sexual factors
41210#S482	CAT-MUL	462283/540(462823)	0.072806	-0.0113314	0.156504	0.0890703	LOGISTIC-BINARY	Operative procedures - secondary OPCS4: S48.2 Insertion of skin expander into subcutaneous tissue of breast	100091	Health-related outcomes	2000	Hospital inpatient	2005	Summary Operations	2005	Health-related outcomes > Hospital inpatient > Summary Operations
41272#E661	CAT-MUL	462533/290(462823)	0.0990665	-0.015538	0.21285	0.0891098	LOGISTIC-BINARY	Operative procedures - OPCS4	100091	Health-related outcomes	2000	Hospital inpatient	2005	Summary Operations	2005	Health-related outcomes > Hospital inpatient > Summary Operations
20003#1141193282	CAT-MUL	462199/547(462746)	-0.0732171	-0.157807	0.0110459	0.0892075	LOGISTIC-BINARY	Treatment/medication code: olmesartan	100000	UK Biobank Assessment Centre	100071	Verbal interview	100075	Medications	100075	UK Biobank Assessment Centre > Verbal interview > Medications
41272#T598	CAT-MUL	462609/214(462823)	0.114895	-0.0182003	0.246833	0.0893117	LOGISTIC-BINARY	Operative procedures - OPCS4: T59.8 Other specified excision of ganglion	100091	Health-related outcomes	2000	Hospital inpatient	2005	Summary Operations	2005	Health-related outcomes > Hospital inpatient > Summary Operations
30250	CONTINUOUS	441618	0.0025199	-0.0003874	0.00542718	0.0893548	LINEAR	Reticulocyte count	100078	Biological samples	100079	Assay results	100080	Blood assays	100081	Biological samples > Assay results > Blood assays > Blood count
102370	CAT-SIN	64669	-0.0294716	-0.0634845	0.0045412	0.0894537	ORDERED-LOGISTIC	Cereal bar intake	100089	Online follow-up	100090	Diet by 24-hour recall	100109	Soup/snacks/pastries yesterday	100109	Online follow-up > Diet by 24-hour recall > Soup/snacks/pastries yesterday
20004#1579	CAT-MUL	462106/640(462746)	0.0668332	-0.0105275	0.143842	0.0896837	LOGISTIC-BINARY	Operation code: anal fissure surgery	100000	UK Biobank Assessment Centre	100071	Verbal interview	100076	Operations	100076	UK Biobank Assessment Centre > Verbal interview > Operations
6162#3	CAT-MUL	321354/138951(460305)	-0.0055394	-0.011944	0.00086415	0.0900088	LOGISTIC-BINARY	Types of transport used (excluding work): Public transport	100000	UK Biobank Assessment Centre	100025	Touchscreen	100050	Lifestyle and environment	100054	UK Biobank Assessment Centre > Touchscreen > Lifestyle and environment > Physical activity
41210#X708	CAT-MUL	462481/342(462823)	-0.0925326	-0.199787	0.0142327	0.0901618	LOGISTIC-BINARY	Operative procedures - secondary OPCS4: X70.8 Other specified procurement of drugs for chemotherapy for neoplasm in Bands 1-5	100091	Health-related outcomes	2000	Hospital inpatient	2005	Summary Operations	2005	Health-related outcomes > Hospital inpatient > Summary Operations
131014	DATE	462466/357(462823)	-0.0902633	-0.194934	0.0139017	0.0902547	LOGISTIC-BINARY	Date G11 first reported (hereditary ataxia)	2406	Health-related outcomes	First occurrences	First occurrences	2406	Health-related outcomes > First occurrences > Nervous system disorders
41210#E064	CAT-MUL	462623/200(462823)	0.118704	-0.0192803	0.255479	0.090416	LOGISTIC-BINARY	Operative procedures - secondary OPCS4: E06.4 Balloon packing of cavity of nose	100091	Health-related outcomes	2000	Hospital inpatient	2005	Summary Operations	2005	Health-related outcomes > Hospital inpatient > Summary Operations
41210#B361	CAT-MUL	462602/221(462823)	-0.115151	-0.248783	0.0177364	0.0904176	LOGISTIC-BINARY	Operative procedures - secondary OPCS4: B36.1 Reconstruction of nipple	100091	Health-related outcomes	2000	Hospital inpatient	2005	Summary Operations	2005	Health-related outcomes > Hospital inpatient > Summary Operations
131430	DATE	447274/15549(462823)	-0.0138697	-0.0299382	0.00218579	0.0905579	LOGISTIC-BINARY	Date J03 first reported (acute tonsillitis)	2410	Health-related outcomes	First occurrences	First occurrences	2410	Health-related outcomes > First occurrences > Respiratory system disorders
41272#W858	CAT-MUL	461858/965(462823)	0.0542635	-0.008703	0.116993	0.0906089	LOGISTIC-BINARY	Operative procedures - OPCS4: W85.8 Other specified therapeutic endoscopic operations on cavity of knee joint	100091	Health-related outcomes	2000	Hospital inpatient	2005	Summary Operations	2005	Health-related outcomes > Hospital inpatient > Summary Operations
22601#32123074	CAT-MUL	112753/926(113679)	0.0557313	-0.008977	0.120192	0.0907894	LOGISTIC-BINARY	Job coding: midwife	100089	Online follow-up	123	Work environment	130	Employment history	130	Online follow-up > Work environment > Employment history
22617#3212	CAT-MUL	112753/926(113679)	0.0557313	-0.008977	0.120192	0.0907894	LOGISTIC-BINARY	Job code - historical: Midwives	100089	Online follow-up	123	Work environment	130	Employment history	130	Online follow-up > Work environment > Employment history
22601#32213078	CAT-MUL	113092/587(113679)	-0.0704796	-0.152438	0.0111268	0.0912128	LOGISTIC-BINARY	Job coding: physiotherapist	100089	Online follow-up	123	Work environment	130	Employment history	130	Online follow-up > Work environment > Employment history
22617#3221	CAT-MUL	113092/587(113679)	-0.0704796	-0.152438	0.0111268	0.0912128	LOGISTIC-BINARY	Job code - historical: Physiotherapists	100089	Online follow-up	123	Work environment	130	Employment history	130	Online follow-up > Work environment > Employment history
41200#M382	CAT-MUL	462321/502(462823)	-0.0757736	-0.163919	0.0119976	0.091354	LOGISTIC-BINARY	Operative procedures - main OPCS4: M38.2 Cystostomy and insertion of suprapubic tube into bladder	100091	Health-related outcomes	2000	Hospital inpatient	2005	Summary Operations	2005	Health-related outcomes > Hospital inpatient > Summary Operations
22612#1	CAT-MUL	86634/10254(96888)	0.0182334	-0.0029498	0.039401	0.0914728	LOGISTIC-BINARY	Worked with materials containing asbestos	100089	Online follow-up	123	Work environment	130	Employment history	130	Online follow-up > Work environment > Employment history
41272#R182	CAT-MUL	460511/2312(462823)	0.0359761	-0.0058494	0.0777154	0.091482	LOGISTIC-BINARY	Operative procedures - OPCS4: R18.2 Lower uterine segment caesarean delivery NEC	100091	Health-related outcomes	2000	Hospital inpatient	2005	Summary Operations	2005	Health-related outcomes > Hospital inpatient > Summary Operations
20003#1141156836	CAT-MUL	457818/4928(462746)	0.0241637	-0.0039467	0.052232	0.091788	LOGISTIC-BINARY	Treatment/medication code: candesartan cilexetil	100000	UK Biobank Assessment Centre	100071	Verbal interview	100075	Medications	100075	UK Biobank Assessment Centre > Verbal interview > Medications
1021	CAT-SIN	227001	0.00629257	-0.0010372	0.0136224	0.092445	ORDERED-LOGISTIC	Duration of light DIY	100000	UK Biobank Assessment Centre	100025	Touchscreen	100050	Lifestyle and environment	100054	UK Biobank Assessment Centre > Touchscreen > Lifestyle and environment > Physical activity
41200#G475	CAT-MUL	462539/284(462823)	0.0989277	-0.016807	0.213818	0.0927143	LOGISTIC-BINARY	Operative procedures - main OPCS4	100091	Health-related outcomes	2000	Hospital inpatient	2005	Summary Operations	2005	Health-related outcomes > Hospital inpatient > Summary Operations
41200#W848	CAT-MUL	460785/2038(462823)	-0.0374304	-0.0811208	0.0061627	0.0927668	LOGISTIC-BINARY	Operative procedures - main OPCS4: W84.8 Other specified therapeutic endoscopic operations on other joint structure	100091	Health-related outcomes	2000	Hospital inpatient	2005	Summary Operations	2005	Health-related outcomes > Hospital inpatient > Summary Operations
3147	CONTINUOUS	265645	-0.0032541	-0.0070497	0.00054152	0.092892	LINEAR	Heel quantitative ultrasound index (QUI), direct entry	100000	UK Biobank Assessment Centre	100006	Physical measures	100018	Bone-densitometry of heel	100018	UK Biobank Assessment Centre > Physical measures > Bone-densitometry of heel
20410	INTEGER	6036	0.018476	-0.0030781	0.0400301	0.0929312	LINEAR	Age when known person last commented about drinking habits	100089	Online follow-up	136	Mental health	142	Alcohol use	142	Online follow-up > Mental health > Alcohol use
41272#E369	CAT-MUL	459091/3732(462823)	-0.0276594	-0.0599574	0.00458398	0.0929462	LOGISTIC-BINARY	Operative procedures - OPCS4: E36.9 Unspecified diagnostic endoscopic examination of larynx	100091	Health-related outcomes	2000	Hospital inpatient	2005	Summary Operations	2005	Health-related outcomes > Hospital inpatient > Summary Operations
20003#1140923852	CAT-MUL	461953/793(462746)	0.0595557	-0.010085	0.128906	0.0930441	LOGISTIC-BINARY	Treatment/medication code: elleste-solo 1mg tablet	100000	UK Biobank Assessment Centre	100071	Verbal interview	100075	Medications	100075	UK Biobank Assessment Centre > Verbal interview > Medications
1050	INTEGER	419152	0.00498077	-0.0008355	0.010797	0.09326	ORDERED-LOGISTIC	Time spend outdoors in summer	100000	UK Biobank Assessment Centre	100025	Touchscreen	100050	Lifestyle and environment	100055	UK Biobank Assessment Centre > Touchscreen > Lifestyle and environment > Sun exposure
41210#G211	CAT-MUL	462530/293(462823)	-0.0988666	-0.214604	0.0162845	0.0932955	LOGISTIC-BINARY	Operative procedures - secondary OPCS4: G21.1 Intubation of oesophagus for pH manometry	100091	Health-related outcomes	2000	Hospital inpatient	2005	Summary Operations	2005	Health-related outcomes > Hospital inpatient > Summary Operations
41210#Z101	CAT-MUL	462537/286(462823)	-0.100066	-0.217252	0.0165218	0.0934202	LOGISTIC-BINARY	Operative procedures - secondary OPCS4: Z10.1 Femoral nerve	100091	Health-related outcomes	2000	Hospital inpatient	2005	Summary Operations	2005	Health-related outcomes > Hospital inpatient > Summary Operations
41272#Z101	CAT-MUL	462537/286(462823)	-0.100066	-0.217252	0.0165218	0.0934202	LOGISTIC-BINARY	Operative procedures - OPCS4: Z10.1 Femoral nerve	100091	Health-related outcomes	2000	Hospital inpatient	2005	Summary Operations	2005	Health-related outcomes > Hospital inpatient > Summary Operations
41272#X333	CAT-MUL	461740/1083(462823)	-0.0512254	-0.11121	0.00858355	0.0937072	LOGISTIC-BINARY	Operative procedures - OPCS4: X33.3 Intravenous blood transfusion of platelets	100091	Health-related outcomes	2000	Hospital inpatient	2005	Summary Operations	2005	Health-related outcomes > Hospital inpatient > Summary Operations
1960	CAT-SIN	268716/184177(452893)	-0.0051171	-0.0111027	0.00086807	0.093809	LOGISTIC-BINARY	Fed-up feelings	100000	UK Biobank Assessment Centre	100025	Touchscreen	100059	Psychosocial factors	100060	UK Biobank Assessment Centre > Touchscreen > Psychosocial factors > Mental health
130022	DATE	462278/545(462823)	0.0707637	-0.0122947	0.153366	0.0940629	LOGISTIC-BINARY	Date A16 first reported (respiratory tuberculosis, not confirmed bacteriologically or histologically)	2401	Health-related outcomes	First occurrences	First occurrences	2401	Health-related outcomes > First occurrences > Certain infectious and parasitic diseases
20553#3	CAT-MUL	148920/333(149253)	-0.0921936	-0.200544	0.0155855	0.0945454	LOGISTIC-BINARY	Methods of self-harm used: Stopping prescribed medication	100089	Online follow-up	136	Mental health	146	Self-harm behaviours	146	Online follow-up > Mental health > Self-harm behaviours
20508	CAT-SIN	149586	0.0112047	-0.0019308	0.0243401	0.0945464	ORDERED-LOGISTIC	Recent trouble concentrating on things	100089	Online follow-up	136	Mental health	138	Depression	138	Online follow-up > Mental health > Depression
41200#T852	CAT-MUL	461929/894(462823)	-0.0562734	-0.12243	0.00967522	0.0949793	LOGISTIC-BINARY	Operative procedures - main OPCS4: T85.2 Block dissection of axillary lymph nodes	100091	Health-related outcomes	2000	Hospital inpatient	2005	Summary Operations	2005	Health-related outcomes > Hospital inpatient > Summary Operations
41200#X334	CAT-MUL	462410/413(462823)	-0.0827238	-0.18004	0.0141628	0.095007	LOGISTIC-BINARY	Operative procedures - main OPCS4: X33.4 Autologous peripheral blood stem cell transplant	100091	Health-related outcomes	2000	Hospital inpatient	2005	Summary Operations	2005	Health-related outcomes > Hospital inpatient > Summary Operations
41200#Q413	CAT-MUL	462426/397(462823)	0.0834178	-0.0148248	0.181026	0.0950263	LOGISTIC-BINARY	Operative procedures - main OPCS4: Q41.3 Dye test of fallopian tube	100091	Health-related outcomes	2000	Hospital inpatient	2005	Summary Operations	2005	Health-related outcomes > Hospital inpatient > Summary Operations
41272#B371	CAT-MUL	462224/599(462823)	0.0680315	-0.0120543	0.147732	0.0951461	LOGISTIC-BINARY	Operative procedures - OPCS4: B37.1 Aspiration of lesion of breast	100091	Health-related outcomes	2000	Hospital inpatient	2005	Summary Operations	2005	Health-related outcomes > Hospital inpatient > Summary Operations
131904	DATE	461948/875(462823)	-0.0567143	-0.123456	0.0098129	0.0952908	LOGISTIC-BINARY	Date M40 first reported (kyphosis and lordosis)	2413	Health-related outcomes	First occurrences	First occurrences	2413	Health-related outcomes > First occurrences > Musculoskeletal system and connective tissue disorders
41251#5001	CAT-MUL	432003/28717(460720)	-0.0102313	-0.0222566	0.0017872	0.0953076	LOGISTIC-BINARY	Sources of admission to hospital (recoded): Transfer to other NHS provider: General ward, young physically disabled, A&E	100091	Health-related outcomes	2000	Hospital inpatient	2001	Summary Administration	2001	Health-related outcomes > Hospital inpatient > Summary Administration
41272#G748	CAT-MUL	462548/275(462823)	-0.101539	-0.221141	0.0174553	0.0953401	LOGISTIC-BINARY	Operative procedures - OPCS4: G74.8 Other specified creation of artificial opening into ileum	100091	Health-related outcomes	2000	Hospital inpatient	2005	Summary Operations	2005	Health-related outcomes > Hospital inpatient > Summary Operations
41210#S642	CAT-MUL	462525/298(462823)	-0.097258	-0.211849	0.0167327	0.0953973	LOGISTIC-BINARY	Operative procedures - secondary OPCS4: S64.2 Chemical destruction of nail bed	100091	Health-related outcomes	2000	Hospital inpatient	2005	Summary Operations	2005	Health-related outcomes > Hospital inpatient > Summary Operations
41200#P032	CAT-MUL	462268/555(462823)	-0.0712113	-0.155112	0.0123528	0.0955685	LOGISTIC-BINARY	Operative procedures - main OPCS4: P03.2 Marsupialisation of Bartholin gland	100091	Health-related outcomes	2000	Hospital inpatient	2005	Summary Operations	2005	Health-related outcomes > Hospital inpatient > Summary Operations
41210#Z762	CAT-MUL	462001/822(462823)	0.0578728	-0.0103639	0.125835	0.0957921	LOGISTIC-BINARY	Operative procedures - secondary OPCS4: Z76.2 Neck of femur	100091	Health-related outcomes	2000	Hospital inpatient	2005	Summary Operations	2005	Health-related outcomes > Hospital inpatient > Summary Operations
41272#Z762	CAT-MUL	462001/822(462823)	0.0578728	-0.0103639	0.125835	0.0957921	LOGISTIC-BINARY	Operative procedures - OPCS4: Z76.2 Neck of femur	100091	Health-related outcomes	2000	Hospital inpatient	2005	Summary Operations	2005	Health-related outcomes > Hospital inpatient > Summary Operations
100580	CAT-SIN	33102/31826(64928)	-0.013188	-0.028711	0.00233298	0.0958579	LOGISTIC-BINARY	Alcohol consumed	100089	Online follow-up	100090	Diet by 24-hour recall	100100	Alcoholic beverages yesterday	100100	Online follow-up > Diet by 24-hour recall > Alcoholic beverages yesterday
41246#1400	CAT-MUL	441882/1631(443513)	-0.0414513	-0.0903159	0.00729536	0.095985	LOGISTIC-BINARY	Treatment speciality of consultant (recoded): Diagnostic Imaging	100091	Health-related outcomes	2000	Hospital inpatient	2001	Summary Administration	2001	Health-related outcomes > Hospital inpatient > Summary Administration
20004#1527	CAT-MUL	461550/1196(462746)	-0.0484168	-0.10558	0.00858928	0.0964531	LOGISTIC-BINARY	Operation code: dental/tooth surgery	100000	UK Biobank Assessment Centre	100071	Verbal interview	100076	Operations	100076	UK Biobank Assessment Centre > Verbal interview > Operations
30180	CONTINUOUS	448192	0.00245846	-0.0004418	0.00535877	0.0966376	LINEAR	Lymphocyte percentage	100078	Biological samples	100079	Assay results	100080	Blood assays	100081	Biological samples > Assay results > Blood assays > Blood count
1249	CAT-SIN	424798	0.00469006	-0.0008455	0.0102256	0.096787	ORDERED-LOGISTIC	Past tobacco smoking	100000	UK Biobank Assessment Centre	100025	Touchscreen	100050	Lifestyle and environment	100058	UK Biobank Assessment Centre > Touchscreen > Lifestyle and environment > Smoking
132140	DATE	451119/11704(462823)	-0.0157704	-0.034402	0.00284416	0.0969674	LOGISTIC-BINARY	Date N89 first reported (other noninflammatory disorders of vagina)	2414	Health-related outcomes	First occurrences	First occurrences	2414	Health-related outcomes > First occurrences > Genitourinary system disorders
41200#H238	CAT-MUL	462567/256(462823)	-0.104467	-0.228163	0.0185378	0.09698	LOGISTIC-BINARY	Operative procedures - main OPCS4: H23.8 Other specified endoscopic extirpation of lesion of lower bowel using fibreoptic sigmoidoscope	100091	Health-related outcomes	2000	Hospital inpatient	2005	Summary Operations	2005	Health-related outcomes > Hospital inpatient > Summary Operations
41272#W314	CAT-MUL	462482/341(462823)	0.0891391	-0.0164766	0.194052	0.097006	LOGISTIC-BINARY	Operative procedures - OPCS4: W31.4 Cancellous chip autograft of bone	100091	Health-related outcomes	2000	Hospital inpatient	2005	Summary Operations	2005	Health-related outcomes > Hospital inpatient > Summary Operations
41200#K606	CAT-MUL	459549/3274(462823)	0.0291338	-0.005334	0.0635377	0.0972578	LOGISTIC-BINARY	Operative procedures - main OPCS4: K60.6 Implantation of intravenous dual chamber cardiac pacemaker system	100091	Health-related outcomes	2000	Hospital inpatient	2005	Summary Operations	2005	Health-related outcomes > Hospital inpatient > Summary Operations
41210#M309	CAT-MUL	462306/517(462823)	0.0724943	-0.0134378	0.157978	0.0973845	LOGISTIC-BINARY	Operative procedures - secondary OPCS4: M30.9 Unspecified diagnostic endoscopic examination of ureter	100091	Health-related outcomes	2000	Hospital inpatient	2005	Summary Operations	2005	Health-related outcomes > Hospital inpatient > Summary Operations
41210#W851	CAT-MUL	462313/510(462823)	0.072865	-0.0135264	0.158794	0.0974385	LOGISTIC-BINARY	Operative procedures - secondary OPCS4: W85.1 Endoscopic removal of loose body from knee joint	100091	Health-related outcomes	2000	Hospital inpatient	2005	Summary Operations	2005	Health-related outcomes > Hospital inpatient > Summary Operations
41210#X999	CAT-MUL	462297/526(462823)	-0.0727588	-0.159035	0.0131733	0.0977162	LOGISTIC-BINARY	Operative procedures - secondary OPCS4: X99.9 Not known (procedure performed)	100091	Health-related outcomes	2000	Hospital inpatient	2005	Summary Operations	2005	Health-related outcomes > Hospital inpatient > Summary Operations
41272#C822	CAT-MUL	461092/1731(462823)	0.0397698	-0.0073757	0.0867885	0.0977865	LOGISTIC-BINARY	Operative procedures - OPCS4: C82.2 Cryotherapy to lesion of retina	100091	Health-related outcomes	2000	Hospital inpatient	2005	Summary Operations	2005	Health-related outcomes > Hospital inpatient > Summary Operations
41272#F391	CAT-MUL	462621/202(462823)	-0.11733	-0.256631	0.0211093	0.0978159	LOGISTIC-BINARY	Operative procedures - OPCS4: F39.1 Reconstruction of mouth using flap NEC	100091	Health-related outcomes	2000	Hospital inpatient	2005	Summary Operations	2005	Health-related outcomes > Hospital inpatient > Summary Operations
90089	CONTINUOUS	98437	-0.0052571	-0.0114829	0.00096862	0.0979179	LINEAR	No-wear time bias adjusted acceleration median	100088	Additional exposures	1008	Physical activity measurement	1009	Acceleration averages	1009	Additional exposures > Physical activity measurement > Acceleration averages
41210#U103	CAT-MUL	462394/429(462823)	0.0792988	-0.0149766	0.173028	0.0982819	LOGISTIC-BINARY	Operative procedures - secondary OPCS4: U10.3 Cardiac magnetic resonance imaging	100091	Health-related outcomes	2000	Hospital inpatient	2005	Summary Operations	2005	Health-related outcomes > Hospital inpatient > Summary Operations
20003#1140879802	CAT-MUL	444037/18709(462746)	0.012458	-0.002323	0.0272287	0.098411	LOGISTIC-BINARY	Treatment/medication code: amlodipine	100000	UK Biobank Assessment Centre	100071	Verbal interview	100075	Medications	100075	UK Biobank Assessment Centre > Verbal interview > Medications
41272#R215	CAT-MUL	462375/448(462823)	-0.0790071	-0.172946	0.0145093	0.0985361	LOGISTIC-BINARY	Operative procedures - OPCS4: R21.5 Low forceps cephalic delivery	100091	Health-related outcomes	2000	Hospital inpatient	2005	Summary Operations	2005	Health-related outcomes > Hospital inpatient > Summary Operations
40011#9591	CAT-MUL	462507/316(462823)	-0.0936454	-0.205006	0.0171789	0.0985482	LOGISTIC-BINARY	Histology of cancer tumour: Malignant lymphoma, non-Hodgkin	100091	Health-related outcomes	100092	Cancer register	100092	Cancer register	100092	Health-related outcomes > Cancer register
20516	CAT-SIN	149434	-0.0131142	-0.0286777	0.00244929	0.0986289	ORDERED-LOGISTIC	Recent restlessness	100089	Online follow-up	136	Mental health	140	Anxiety	140	Online follow-up > Mental health > Anxiety
41229#5P7	CAT-MUL	462531/292(462823)	-0.0974051	-0.213307	0.0179263	0.098744	LOGISTIC-BINARY	PCT responsible for patient data: EAST SUSSEX DOWNS AND WEALD PCT	100091	Health-related outcomes	2000	Hospital inpatient	2001	Summary Administration	2001	Health-related outcomes > Hospital inpatient > Summary Administration
41223#4	CAT-MUL	3357/4091(7448)	0.0390017	-0.0072806	0.085336	0.0987484	LOGISTIC-BINARY	Delivery places: NHS hospital: consultant and GP ward	100091	Health-related outcomes	2000	Hospital inpatient	2003	Summary Maternity	2003	Health-related outcomes > Hospital inpatient > Summary Maternity
20003#1140877630	CAT-MUL	462545/201(462746)	0.115514	-0.022301	0.252158	0.0990354	LOGISTIC-BINARY	Treatment/medication code: calcium+ergocalciferol tablet	100000	UK Biobank Assessment Centre	100071	Verbal interview	100075	Medications	100075	UK Biobank Assessment Centre > Verbal interview > Medications
41272#L852	CAT-MUL	461978/845(462823)	-0.0570257	-0.124906	0.0106266	0.0990944	LOGISTIC-BINARY	Operative procedures - OPCS4: L85.2 Ligation of short saphenous vein	100091	Health-related outcomes	2000	Hospital inpatient	2005	Summary Operations	2005	Health-related outcomes > Hospital inpatient > Summary Operations
90030	CONTINUOUS	98437	-0.0052726	-0.0115394	0.00099421	0.0991421	LINEAR	Average acceleration 03:00 - 03:59	100088	Additional exposures	1008	Physical activity measurement	1009	Acceleration averages	1009	Additional exposures > Physical activity measurement > Acceleration averages
41210#Z734	CAT-MUL	461416/1407(462823)	-0.0441444	-0.0967068	0.00827839	0.0993097	LOGISTIC-BINARY	Operative procedures - secondary OPCS4: Z73.4 Phalanx of finger	100091	Health-related outcomes	2000	Hospital inpatient	2005	Summary Operations	2005	Health-related outcomes > Hospital inpatient > Summary Operations
41272#Z734	CAT-MUL	461416/1407(462823)	-0.0441444	-0.0967068	0.00827839	0.0993097	LOGISTIC-BINARY	Operative procedures - OPCS4: Z73.4 Phalanx of finger	100091	Health-related outcomes	2000	Hospital inpatient	2005	Summary Operations	2005	Health-related outcomes > Hospital inpatient > Summary Operations
22601#52493053	CAT-MUL	113310/369(113679)	0.0852711	-0.0164788	0.18637	0.0994103	LOGISTIC-BINARY	Job coding: other electrical or electronics technician, including alarm engineer, office machinery engineer or mechanic	100089	Online follow-up	123	Work environment	130	Employment history	130	Online follow-up > Work environment > Employment history
132300	DATE	462614/209(462823)	0.112839	-0.0219971	0.246448	0.0994669	LOGISTIC-BINARY	Date O92 first reported (other disorders of breast and lactation associated with childbirth)	2415	Health-related outcomes	First occurrences	First occurrences	2415	Health-related outcomes > First occurrences > Pregnancy, childbirth and the puerperium
131954	DATE	431102/31721(462823)	-0.009605	-0.0210372	0.00182102	0.0995242	LOGISTIC-BINARY	Date M75 first reported (shoulder lesions)	2413	Health-related outcomes	First occurrences	First occurrences	2413	Health-related outcomes > First occurrences > Musculoskeletal system and connective tissue disorders
41229#5LH	CAT-MUL	460778/2045(462823)	0.0364935	-0.0069832	0.0798631	0.0995252	LOGISTIC-BINARY	PCT responsible for patient data: TAMESIDE AND GLOSSOP PCT	100091	Health-related outcomes	2000	Hospital inpatient	2001	Summary Administration	2001	Health-related outcomes > Hospital inpatient > Summary Administration
6157#3	CAT-MUL	42474/71483(113957)	-0.0101006	-0.0221199	0.0019199	0.0995545	LOGISTIC-BINARY	Why stopped smoking: Health precaution	100000	UK Biobank Assessment Centre	100025	Touchscreen	100050	Lifestyle and environment	100058	UK Biobank Assessment Centre > Touchscreen > Lifestyle and environment > Smoking
131208	DATE	453492/9331(462823)	0.0172484	-0.0033111	0.0377862	0.0999332	LOGISTIC-BINARY	Date H52 first reported (disorders of refraction and accommodation)	2407	Health-related outcomes	First occurrences	First occurrences	2407	Health-related outcomes > First occurrences > Eye and adnexa disorders
20003#1141192414	CAT-MUL	462448/298(462746)	-0.0961267	-0.210925	0.0181078	0.0999792	LOGISTIC-BINARY	Treatment/medication code: crestor 10mg tablet	100000	UK Biobank Assessment Centre	100071	Verbal interview	100075	Medications	100075	UK Biobank Assessment Centre > Verbal interview > Medications
22601#23143401	CAT-MUL	104216/9463(113679)	0.0177208	-0.0034436	0.0388655	0.10062	LOGISTIC-BINARY	Job coding: secondary school teacher or teaching professional (including head teacher)	100089	Online follow-up	123	Work environment	130	Employment history	130	Online follow-up > Work environment > Employment history
22617#2314	CAT-MUL	104216/9463(113679)	0.0177208	-0.0034436	0.0388655	0.10062	LOGISTIC-BINARY	Job code - historical: Secondary education teaching professionals	100089	Online follow-up	123	Work environment	130	Employment history	130	Online follow-up > Work environment > Employment history
131028	DATE	462549/274(462823)	0.0982958	-0.0195045	0.215224	0.100733	LOGISTIC-BINARY	Date G23 first reported (other degenerative diseases of basal ganglia)	2406	Health-related outcomes	First occurrences	First occurrences	2406	Health-related outcomes > First occurrences > Nervous system disorders
41210#Z154	CAT-MUL	462504/319(462823)	-0.0927901	-0.2039	0.0177897	0.100912	LOGISTIC-BINARY	Operative procedures - secondary OPCS4: Z15.4 Lower outer quadrant of breast	100091	Health-related outcomes	2000	Hospital inpatient	2005	Summary Operations	2005	Health-related outcomes > Hospital inpatient > Summary Operations
41272#Z154	CAT-MUL	462504/319(462823)	-0.0927901	-0.2039	0.0177897	0.100912	LOGISTIC-BINARY	Operative procedures - OPCS4: Z15.4 Lower outer quadrant of breast	100091	Health-related outcomes	2000	Hospital inpatient	2005	Summary Operations	2005	Health-related outcomes > Hospital inpatient > Summary Operations
102340	CAT-SIN	64729	0.0237343	-0.0046332	0.0521019	0.101036	ORDERED-LOGISTIC	Chocolate-covered biscuits intake	100089	Online follow-up	100090	Diet by 24-hour recall	100109	Soup/snacks/pastries yesterday	100109	Online follow-up > Diet by 24-hour recall > Soup/snacks/pastries yesterday
5540	CAT-SIN	32930/202(33132)	-0.116593	-0.256381	0.0223837	0.101168	LOGISTIC-BINARY	Surgery/amputation of toe or leg	100000	UK Biobank Assessment Centre	100025	Touchscreen	100036	Health and medical history	100038	UK Biobank Assessment Centre > Touchscreen > Health and medical history > Claudication and peripheral artery disease
41200#G452	CAT-MUL	461845/978(462823)	0.0521234	-0.010379	0.114392	0.101521	LOGISTIC-BINARY	Operative procedures - main OPCS4: G45.2 Fibreoptic endoscopic ultrasound examination of upper gastrointestinal tract	100091	Health-related outcomes	2000	Hospital inpatient	2005	Summary Operations	2005	Health-related outcomes > Hospital inpatient > Summary Operations
41272#X403	CAT-MUL	461851/972(462823)	0.052306	-0.0104575	0.114838	0.101761	LOGISTIC-BINARY	Operative procedures - OPCS4: X40.3 Haemodialysis NEC	100091	Health-related outcomes	2000	Hospital inpatient	2005	Summary Operations	2005	Health-related outcomes > Hospital inpatient > Summary Operations
131160	DATE	461737/1086(462823)	0.0495358	-0.0099017	0.108769	0.101793	LOGISTIC-BINARY	Date H21 first reported (other disorders of iris and ciliary body)	2407	Health-related outcomes	First occurrences	First occurrences	2407	Health-related outcomes > First occurrences > Eye and adnexa disorders
41210#C821	CAT-MUL	462620/203(462823)	0.113667	-0.0231203	0.249246	0.10192	LOGISTIC-BINARY	Operative procedures - secondary OPCS4: C82.1 Cauterisation of lesion of retina	100091	Health-related outcomes	2000	Hospital inpatient	2005	Summary Operations	2005	Health-related outcomes > Hospital inpatient > Summary Operations
41200#C792	CAT-MUL	457334/5489(462823)	0.0221864	-0.0044397	0.0487742	0.102182	LOGISTIC-BINARY	Operative procedures - main OPCS4: C79.2 Vitrectomy using pars plana approach	100091	Health-related outcomes	2000	Hospital inpatient	2005	Summary Operations	2005	Health-related outcomes > Hospital inpatient > Summary Operations
41272#V332	CAT-MUL	462493/330(462823)	-0.0905283	-0.199398	0.0177856	0.102314	LOGISTIC-BINARY	Operative procedures - OPCS4: V33.2 Primary fenestration excision of lumbar intervertebral disc	100091	Health-related outcomes	2000	Hospital inpatient	2005	Summary Operations	2005	Health-related outcomes > Hospital inpatient > Summary Operations
41272#M794	CAT-MUL	462497/326(462823)	0.0897269	-0.0183771	0.1971	0.102656	LOGISTIC-BINARY	Operative procedures - OPCS4: M79.4 Internal urethrotomy NEC	100091	Health-related outcomes	2000	Hospital inpatient	2005	Summary Operations	2005	Health-related outcomes > Hospital inpatient > Summary Operations
41200#M703	CAT-MUL	453859/8964(462823)	-0.0177866	-0.0391685	0.00357277	0.102834	LOGISTIC-BINARY	Operative procedures - main OPCS4: M70.3 Rectal needle biopsy of prostate	100091	Health-related outcomes	2000	Hospital inpatient	2005	Summary Operations	2005	Health-related outcomes > Hospital inpatient > Summary Operations
20003#1140879760	CAT-MUL	455968/6778(462746)	0.0200332	-0.0040524	0.0440883	0.102843	LOGISTIC-BINARY	Treatment/medication code: bisoprolol	100000	UK Biobank Assessment Centre	100071	Verbal interview	100075	Medications	100075	UK Biobank Assessment Centre > Verbal interview > Medications
41210#Z401	CAT-MUL	459444/3379(462823)	-0.028271	-0.0622691	0.00566864	0.102851	LOGISTIC-BINARY	Operative procedures - secondary OPCS4: Z40.1 Pulmonary artery	100091	Health-related outcomes	2000	Hospital inpatient	2005	Summary Operations	2005	Health-related outcomes > Hospital inpatient > Summary Operations
41272#Z401	CAT-MUL	459444/3379(462823)	-0.028271	-0.0622691	0.00566864	0.102851	LOGISTIC-BINARY	Operative procedures - OPCS4: Z40.1 Pulmonary artery	100091	Health-related outcomes	2000	Hospital inpatient	2005	Summary Operations	2005	Health-related outcomes > Hospital inpatient > Summary Operations
20004#1534	CAT-MUL	460713/2033(462746)	-0.0363243	-0.0800716	0.00732561	0.10327	LOGISTIC-BINARY	Operation code: hand/finger surgery	100000	UK Biobank Assessment Centre	100071	Verbal interview	100076	Operations	100076	UK Biobank Assessment Centre > Verbal interview > Operations
20505	CAT-SIN	149044	0.00944157	-0.0019181	0.0208012	0.103303	ORDERED-LOGISTIC	Recent easy annoyance or irritability	100089	Online follow-up	136	Mental health	140	Anxiety	140	Online follow-up > Mental health > Anxiety
104230	CAT-SIN	64854	0.0329942	-0.0067288	0.0727171	0.103532	ORDERED-LOGISTIC	Leek intake		100089	Online follow-up	100090	Diet by 24-hour recall	100103	Fruit/vegetables yesterday	100103	Online follow-up > Diet by 24-hour recall > Fruit/vegetables yesterday
41248#7003	CAT-MUL	444486/2136(446622)	0.0352708	-0.0072555	0.0776963	0.103636	LOGISTIC-BINARY	Destinations on discharge from hospital (recoded): Nursing, residential care, group home: Non-NHS	100091	Health-related outcomes	2000	Hospital inpatient	2001	Summary Administration	2001	Health-related outcomes > Hospital inpatient > Summary Administration
41210#C121	CAT-MUL	462374/449(462823)	-0.077342	-0.170684	0.015595	0.103658	LOGISTIC-BINARY	Operative procedures - secondary OPCS4: C12.1 Excision of lesion of eyelid NEC	100091	Health-related outcomes	2000	Hospital inpatient	2005	Summary Operations	2005	Health-related outcomes > Hospital inpatient > Summary Operations
132532	DATE	461891/932(462823)	-0.0535624	-0.118241	0.0109126	0.104036	LOGISTIC-BINARY	Date Q61 first reported (cystic kidney disease)	2417	Health-related outcomes	First occurrences	First occurrences	2417	Health-related outcomes > First occurrences > Congenital disruptions and chromosomal abnormalities
1220	CAT-SIN	460694	-0.0057027	-0.01258	0.00117464	0.104113	ORDERED-LOGISTIC	Daytime dozing / sleeping (narcolepsy)	100000	UK Biobank Assessment Centre	100025	Touchscreen	100050	Lifestyle and environment	100057	UK Biobank Assessment Centre > Touchscreen > Lifestyle and environment > Sleep
20544#14	CAT-MUL	148645/212(148857)	0.110736	-0.023409	0.243729	0.104245	LOGISTIC-BINARY	Mental health problems ever diagnosed by a professional: Autism, Asperger's or autistic spectrum disorder	100089	Online follow-up	136	Mental health	137	Mental distress	137	Online follow-up > Mental health > Mental distress
41210#R271	CAT-MUL	460262/2561(462823)	-0.0332715	-0.073472	0.00684857	0.104418	LOGISTIC-BINARY	Operative procedures - secondary OPCS4: R27.1 Episiotomy to facilitate delivery	100091	Health-related outcomes	2000	Hospital inpatient	2005	Summary Operations	2005	Health-related outcomes > Hospital inpatient > Summary Operations
41210#Z926	CAT-MUL	432717/30106(462823)	-0.0097417	-0.0215067	0.00201684	0.104516	LOGISTIC-BINARY	Operative procedures - secondary OPCS4: Z92.6 Abdomen NEC	100091	Health-related outcomes	2000	Hospital inpatient	2005	Summary Operations	2005	Health-related outcomes > Hospital inpatient > Summary Operations
41272#Z926	CAT-MUL	432717/30106(462823)	-0.0097417	-0.0215067	0.00201684	0.104516	LOGISTIC-BINARY	Operative procedures - OPCS4: Z92.6 Abdomen NEC	100091	Health-related outcomes	2000	Hospital inpatient	2005	Summary Operations	2005	Health-related outcomes > Hospital inpatient > Summary Operations
41200#U548	CAT-MUL	462301/522(462823)	-0.0715196	-0.158118	0.0147291	0.104831	LOGISTIC-BINARY	Operative procedures - main OPCS4: U54.8 Other specified rehabilitation for other disorders	100091	Health-related outcomes	2000	Hospital inpatient	2005	Summary Operations	2005	Health-related outcomes > Hospital inpatient > Summary Operations
41210#C909	CAT-MUL	459537/3286(462823)	0.0283514	-0.0060062	0.0626448	0.10548	LOGISTIC-BINARY	Operative procedures - secondary OPCS4: C90.9 Unspecified local anaesthetics for ophthalmology procedures	100091	Health-related outcomes	2000	Hospital inpatient	2005	Summary Operations	2005	Health-related outcomes > Hospital inpatient > Summary Operations
41272#C909	CAT-MUL	459537/3286(462823)	0.0283514	-0.0060062	0.0626448	0.10548	LOGISTIC-BINARY	Operative procedures - OPCS4: C90.9 Unspecified local anaesthetics for ophthalmology procedures	100091	Health-related outcomes	2000	Hospital inpatient	2005	Summary Operations	2005	Health-related outcomes > Hospital inpatient > Summary Operations
41272#S662	CAT-MUL	461921/902(462823)	-0.0542129	-0.119982	0.0113468	0.105635	LOGISTIC-BINARY	Operative procedures - OPCS4: S66.2 Repair of nail bed	100091	Health-related outcomes	2000	Hospital inpatient	2005	Summary Operations	2005	Health-related outcomes > Hospital inpatient > Summary Operations
41210#W324	CAT-MUL	462590/233(462823)	-0.106992	-0.236921	0.0222212	0.10565	LOGISTIC-BINARY	Operative procedures - secondary OPCS4: W32.4 Synthetic graft of bone	100091	Health-related outcomes	2000	Hospital inpatient	2005	Summary Operations	2005	Health-related outcomes > Hospital inpatient > Summary Operations
2188	CAT-SIN	304669/147044(451713)	-0.0051918	-0.011484	0.00109968	0.105818	LOGISTIC-BINARY	Long-standing illness, disability or infirmity	100000	UK Biobank Assessment Centre	100025	Touchscreen	100036	Health and medical history	100042	UK Biobank Assessment Centre > Touchscreen > Health and medical history > General health
131084	DATE	462185/638(462823)	-0.0644581	-0.14272	0.0135149	0.10585	LOGISTIC-BINARY	Date G61 first reported (inflammatory polyneuropathy)	2406	Health-related outcomes	First occurrences	First occurrences	2406	Health-related outcomes > First occurrences > Nervous system disorders
6138#100	CAT-MUL	378389/79507(457896)	-0.0065649	-0.0145237	0.00139196	0.105902	LOGISTIC-BINARY	Qualifications	100000	UK Biobank Assessment Centre	100025	Touchscreen	100062	Sociodemographics	100063	UK Biobank Assessment Centre > Touchscreen > Sociodemographics > Education
41210#X724	CAT-MUL	462195/628(462823)	-0.0649127	-0.143746	0.0136285	0.105934	LOGISTIC-BINARY	Operative procedures - secondary OPCS4: X72.4 Delivery of subsequent element of cycle of chemotherapy for neoplasm	100091	Health-related outcomes	2000	Hospital inpatient	2005	Summary Operations	2005	Health-related outcomes > Hospital inpatient > Summary Operations
12336	INTEGER	40488	-0.0079625	-0.0176159	0.00169079	0.105946	LINEAR	Ventricular rate	100000	UK Biobank Assessment Centre	100006	Physical measures	104	ECG at rest, 12-lead	104	UK Biobank Assessment Centre > Physical measures > ECG at rest, 12-lead
20004#1600	CAT-MUL	462126/620(462746)	0.0647103	-0.0139273	0.142979	0.10598	LOGISTIC-BINARY	Operation code: mri / magnetic resonance imaging	100000	UK Biobank Assessment Centre	100071	Verbal interview	100076	Operations	100076	UK Biobank Assessment Centre > Verbal interview > Operations
41200#B371	CAT-MUL	462324/499(462823)	0.0721126	-0.0155861	0.159344	0.106135	LOGISTIC-BINARY	Operative procedures - main OPCS4: B37.1 Aspiration of lesion of breast	100091	Health-related outcomes	2000	Hospital inpatient	2005	Summary Operations	2005	Health-related outcomes > Hospital inpatient > Summary Operations
41200#R214	CAT-MUL	462575/248(462823)	0.101846	-0.022225	0.224938	0.106306	LOGISTIC-BINARY	Operative procedures - main OPCS4: R21.4 Mid forceps cephalic delivery NEC	100091	Health-related outcomes	2000	Hospital inpatient	2005	Summary Operations	2005	Health-related outcomes > Hospital inpatient > Summary Operations
41210#C434	CAT-MUL	461646/1177(462823)	-0.0473477	-0.104908	0.0100501	0.106421	LOGISTIC-BINARY	Operative procedures - secondary OPCS4: C43.4 Subconjunctival injection	100091	Health-related outcomes	2000	Hospital inpatient	2005	Summary Operations	2005	Health-related outcomes > Hospital inpatient > Summary Operations
41210#Y819	CAT-MUL	458091/4732(462823)	0.0235843	-0.0050754	0.0521985	0.106483	LOGISTIC-BINARY	Operative procedures - secondary OPCS4: Y81.9 Unspecified spinal anaesthetic	100091	Health-related outcomes	2000	Hospital inpatient	2005	Summary Operations	2005	Health-related outcomes > Hospital inpatient > Summary Operations
41272#Y819	CAT-MUL	458091/4732(462823)	0.0235843	-0.0050754	0.0521985	0.106483	LOGISTIC-BINARY	Operative procedures - OPCS4: Y81.9 Unspecified spinal anaesthetic	100091	Health-related outcomes	2000	Hospital inpatient	2005	Summary Operations	2005	Health-related outcomes > Hospital inpatient > Summary Operations
130336	DATE	455087/7736(462823)	-0.0185584	-0.0411066	0.00396358	0.106507	LOGISTIC-BINARY	Date B95 first reported (streptococcus and staphylococcus as the cause of diseases classified to other chapters)	2401	Health-related outcomes	First occurrences	First occurrences	2401	Health-related outcomes > First occurrences > Certain infectious and parasitic diseases
20003#1141146428	CAT-MUL	461309/1437(462746)	0.0424586	-0.009246	0.0940079	0.106994	LOGISTIC-BINARY	Treatment/medication code: fexofenadine	100000	UK Biobank Assessment Centre	100071	Verbal interview	100075	Medications	100075	UK Biobank Assessment Centre > Verbal interview > Medications
90098	CONTINUOUS	98437	0.00507808	-0.0010968	0.011253	0.106999	LINEAR	Fraction acceleration <= 7 milli-gravities	100088	Additional exposures	1008	Physical activity measurement	1010	Acceleration intensity distribution	1010	Additional exposures > Physical activity measurement > Acceleration intensity distribution
41210#Y795	CAT-MUL	462115/708(462823)	-0.0610388	-0.135382	0.0130529	0.107001	LOGISTIC-BINARY	Operative procedures - secondary OPCS4	100091	Health-related outcomes	2000	Hospital inpatient	2005	Summary Operations	2005	Health-related outcomes > Hospital inpatient > Summary Operations
41272#Y795	CAT-MUL	462115/708(462823)	-0.0610388	-0.135382	0.0130529	0.107001	LOGISTIC-BINARY	Operative procedures - OPCS4	100091	Health-related outcomes	2000	Hospital inpatient	2005	Summary Operations	2005	Health-related outcomes > Hospital inpatient > Summary Operations
41210#P233	CAT-MUL	462348/475(462823)	-0.0744923	-0.165302	0.015937	0.10718	LOGISTIC-BINARY	Operative procedures - secondary OPCS4: P23.3 Posterior colporrhaphy NEC	100091	Health-related outcomes	2000	Hospital inpatient	2005	Summary Operations	2005	Health-related outcomes > Hospital inpatient > Summary Operations
41210#Z924	CAT-MUL	448828/13995(462823)	-0.0139084	-0.0308423	0.00301136	0.107299	LOGISTIC-BINARY	Operative procedures - secondary OPCS4: Z92.4 Chest NEC	100091	Health-related outcomes	2000	Hospital inpatient	2005	Summary Operations	2005	Health-related outcomes > Hospital inpatient > Summary Operations
41272#Z924	CAT-MUL	448828/13995(462823)	-0.0139084	-0.0308423	0.00301136	0.107299	LOGISTIC-BINARY	Operative procedures - OPCS4: Z92.4 Chest NEC	100091	Health-related outcomes	2000	Hospital inpatient	2005	Summary Operations	2005	Health-related outcomes > Hospital inpatient > Summary Operations
20519	CAT-SIN	149488	0.00802097	-0.0017427	0.0177846	0.107364	ORDERED-LOGISTIC	Recent feelings of tiredness or low energy	100089	Online follow-up	136	Mental health	138	Depression	138	Online follow-up > Mental health > Depression
130896	DATE	459274/3549(462823)	-0.0272106	-0.0603741	0.00589678	0.107509	LOGISTIC-BINARY	Date F33 first reported (recurrent depressive disorder)	2405	Health-related outcomes	First occurrences	First occurrences	2405	Health-related outcomes > First occurrences > Mental and behavioural disorders
131142	DATE	440733/22090(462823)	-0.0111353	-0.0247058	0.00242615	0.107662	LOGISTIC-BINARY	Date H10 first reported (conjunctivitis)	2407	Health-related outcomes	First occurrences	First occurrences	2407	Health-related outcomes > First occurrences > Eye and adnexa disorders
1647-1	CAT-SIN	374255/462284	-999	-999	-999	0.107724	MULTINOMIAL-LOGISTIC	Country of birth (UK/elsewhere)	100000	UK Biobank Assessment Centre	100025	Touchscreen	100033	Early life factors	100033	UK Biobank Assessment Centre > Touchscreen > Early life factors
20003#1140865350	CAT-MUL	462093/653(462746)	0.0626106	-0.0139898	0.138863	0.108371	LOGISTIC-BINARY	Treatment/medication code: fybogel mebeverine sachet	100000	UK Biobank Assessment Centre	100071	Verbal interview	100075	Medications	100075	UK Biobank Assessment Centre > Verbal interview > Medications
3872	INTEGER	33134	-0.0085874	-0.0190724	0.0018976	0.108436	LINEAR	Age of primiparous women at birth of child	100000	UK Biobank Assessment Centre	100025	Touchscreen	100068	Sex-specific factors	100069	UK Biobank Assessment Centre > Touchscreen > Sex-specific factors > Female-specific factors
41200#X363	CAT-MUL	462321/502(462823)	-0.0722315	-0.160617	0.0157954	0.108525	LOGISTIC-BINARY	Operative procedures - main OPCS4: X36.3 Venous sampling	100091	Health-related outcomes	2000	Hospital inpatient	2005	Summary Operations	2005	Health-related outcomes > Hospital inpatient > Summary Operations
20003#1140866236	CAT-MUL	461899/847(462746)	0.0549441	-0.0122999	0.12192	0.108567	LOGISTIC-BINARY	Treatment/medication code: spironolactone	100000	UK Biobank Assessment Centre	100071	Verbal interview	100075	Medications	100075	UK Biobank Assessment Centre > Verbal interview > Medications
41200#W677	CAT-MUL	462478/345(462823)	-0.087018	-0.193593	0.0190404	0.108717	LOGISTIC-BINARY	Operative procedures - main OPCS4: W67.7 Secondary open reduction of fracture dislocation of joint and internal fixation NEC	100091	Health-related outcomes	2000	Hospital inpatient	2005	Summary Operations	2005	Health-related outcomes > Hospital inpatient > Summary Operations
41272#Q555	CAT-MUL	462219/604(462823)	0.0650304	-0.0146581	0.144339	0.1089	LOGISTIC-BINARY	Operative procedures - OPCS4: Q55.5 Transvaginal ultrasound examination of female genital tract	100091	Health-related outcomes	2000	Hospital inpatient	2005	Summary Operations	2005	Health-related outcomes > Hospital inpatient > Summary Operations
131360	DATE	461067/1756(462823)	0.0381855	-0.0085971	0.0848413	0.109172	LOGISTIC-BINARY	Date I60 first reported (subarachnoid haemorrhage)	2409	Health-related outcomes	First occurrences	First occurrences	2409	Health-related outcomes > First occurrences > Circulatory system disorders
41256#7421	CAT-MUL	462393/430(462823)	-0.0776233	-0.172849	0.0170967	0.109204	LOGISTIC-BINARY	Operative procedures - main OPCS3: 742.1 Other termination of pregnancy : vacum aspiration	100091	Health-related outcomes	2000	Hospital inpatient	2005	Summary Operations	2005	Health-related outcomes > Hospital inpatient > Summary Operations
41210#Y537	CAT-MUL	462408/415(462823)	-0.0791734	-0.176271	0.0175095	0.109292	LOGISTIC-BINARY	Operative procedures - secondary OPCS4: Y53.7 Approach to organ under magnetic resonance imaging control	100091	Health-related outcomes	2000	Hospital inpatient	2005	Summary Operations	2005	Health-related outcomes > Hospital inpatient > Summary Operations
41272#Y537	CAT-MUL	462408/415(462823)	-0.0791734	-0.176271	0.0175095	0.109292	LOGISTIC-BINARY	Operative procedures - OPCS4: Y53.7 Approach to organ under magnetic resonance imaging control	100091	Health-related outcomes	2000	Hospital inpatient	2005	Summary Operations	2005	Health-related outcomes > Hospital inpatient > Summary Operations
41200#K582	CAT-MUL	462219/604(462823)	0.0648213	-0.0147102	0.143969	0.109331	LOGISTIC-BINARY	Operative procedures - main OPCS4: K58.2 Percutaneous transluminal electrophysiological studies on conducting system of heart	100091	Health-related outcomes	2000	Hospital inpatient	2005	Summary Operations	2005	Health-related outcomes > Hospital inpatient > Summary Operations
41272#F281	CAT-MUL	462378/445(462823)	0.0753776	-0.017291	0.167525	0.109908	LOGISTIC-BINARY	Operative procedures - OPCS4: F28.1 Excision of lesion of palate	100091	Health-related outcomes	2000	Hospital inpatient	2005	Summary Operations	2005	Health-related outcomes > Hospital inpatient > Summary Operations
22601#52312660	CAT-MUL	113383/296(113679)	0.0923296	-0.0212873	0.205134	0.109973	LOGISTIC-BINARY	Job coding: motor mechanic, auto engineer	100089	Online follow-up	123	Work environment	130	Employment history	130	Online follow-up > Work environment > Employment history
41272#C792	CAT-MUL	456450/6373(462823)	0.0201569	-0.0045874	0.0448684	0.110116	LOGISTIC-BINARY	Operative procedures - OPCS4: C79.2 Vitrectomy using pars plana approach	100091	Health-related outcomes	2000	Hospital inpatient	2005	Summary Operations	2005	Health-related outcomes > Hospital inpatient > Summary Operations
5986	INTEGER	68401	0.00540264	-0.0012283	0.0120336	0.110288	LINEAR	ECG, phase time	100000	UK Biobank Assessment Centre	100006	Physical measures	100012	ECG during exercise	100012	UK Biobank Assessment Centre > Physical measures > ECG during exercise
41272#M703	CAT-MUL	453728/9095(462823)	-0.0172913	-0.038529	0.00392431	0.110357	LOGISTIC-BINARY	Operative procedures - OPCS4: M70.3 Rectal needle biopsy of prostate	100091	Health-related outcomes	2000	Hospital inpatient	2005	Summary Operations	2005	Health-related outcomes > Hospital inpatient > Summary Operations
41272#U082	CAT-MUL	462364/459(462823)	-0.0746539	-0.166515	0.0167742	0.110391	LOGISTIC-BINARY	Operative procedures - OPCS4: U08.2 Ultrasound of abdomen	100091	Health-related outcomes	2000	Hospital inpatient	2005	Summary Operations	2005	Health-related outcomes > Hospital inpatient > Summary Operations
41272#C694	CAT-MUL	462574/249(462823)	0.100531	-0.0233828	0.223512	0.110517	LOGISTIC-BINARY	Operative procedures - OPCS4: C69.4 Irrigation of anterior chamber of eye	100091	Health-related outcomes	2000	Hospital inpatient	2005	Summary Operations	2005	Health-related outcomes > Hospital inpatient > Summary Operations
41200#R215	CAT-MUL	462391/432(462823)	-0.0775051	-0.173067	0.0176156	0.111127	LOGISTIC-BINARY	Operative procedures - main OPCS4: R21.5 Low forceps cephalic delivery	100091	Health-related outcomes	2000	Hospital inpatient	2005	Summary Operations	2005	Health-related outcomes > Hospital inpatient > Summary Operations
41272#E022	CAT-MUL	462525/298(462823)	-0.0927709	-0.207304	0.0211506	0.111484	LOGISTIC-BINARY	Operative procedures - OPCS4: E02.2 Reconstruction of nose NEC	100091	Health-related outcomes	2000	Hospital inpatient	2005	Summary Operations	2005	Health-related outcomes > Hospital inpatient > Summary Operations
20003#1140926592	CAT-MUL	462031/715(462746)	-0.059934	-0.133869	0.0137409	0.111496	LOGISTIC-BINARY	Treatment/medication code: estraderm mx 25 patch	100000	UK Biobank Assessment Centre	100071	Verbal interview	100075	Medications	100075	UK Biobank Assessment Centre > Verbal interview > Medications
26412	CONTINUOUS	396697	-0.0025004	-0.0055802	0.00057941	0.111556	LINEAR	Employment score (England)	1	Population characteristics	100094	Baseline characteristics	76	Indices of Multiple Deprivation	76	Population characteristics > Baseline characteristics > Indices of Multiple Deprivation
41210#H206	CAT-MUL	461354/1469(462823)	-0.0417211	-0.0931773	0.00960067	0.111567	LOGISTIC-BINARY	Operative procedures - secondary OPCS4: H20.6 Fibreoptic endoscopic resection of lesion of colon NEC	100091	Health-related outcomes	2000	Hospital inpatient	2005	Summary Operations	2005	Health-related outcomes > Hospital inpatient > Summary Operations
41200#B041	CAT-MUL	462600/223(462823)	0.10565	-0.0251089	0.235347	0.11186	LOGISTIC-BINARY	Operative procedures - main OPCS4: B04.1 Excision of lesion of pituitary gland	100091	Health-related outcomes	2000	Hospital inpatient	2005	Summary Operations	2005	Health-related outcomes > Hospital inpatient > Summary Operations
40006#D352	CAT-MUL	462527/296(462823)	0.0916431	-0.021726	0.204206	0.111874	LOGISTIC-BINARY	Type of cancer: ICD10: D35.2 Pituitary gland	100091	Health-related outcomes	100092	Cancer register	100092	Cancer register	100092	Health-related outcomes > Cancer register
100880	CAT-SIN	64928	0.0137815	-0.0032087	0.0307716	0.111876	ORDERED-LOGISTIC	Dried fruit added to cereal	100089	Online follow-up	100090	Diet by 24-hour recall	100102	Cereal yesterday	100102	Online follow-up > Diet by 24-hour recall > Cereal yesterday
90037	CONTINUOUS	98437	-0.0050552	-0.0112879	0.00117755	0.111909	LINEAR	Average acceleration 10:00 - 10:59	100088	Additional exposures	1008	Physical activity measurement	1009	Acceleration averages	1009	Additional exposures > Physical activity measurement > Acceleration averages
2060	CAT-SIN	447223	-0.00588	-0.0131357	0.00137566	0.112199	ORDERED-LOGISTIC	Frequency of unenthusiasm / disinterest in last 2 weeks	100000	UK Biobank Assessment Centre	100025	Touchscreen	100059	Psychosocial factors	100060	UK Biobank Assessment Centre > Touchscreen > Psychosocial factors > Mental health
20003#1140856342	CAT-MUL	462391/355(462746)	-0.0850333	-0.190269	0.0197241	0.112495	LOGISTIC-BINARY	Treatment/medication code: syndol tablet	100000	UK Biobank Assessment Centre	100071	Verbal interview	100075	Medications	100075	UK Biobank Assessment Centre > Verbal interview > Medications
41246#1150	CAT-MUL	438482/5159(443641)	0.0222723	-0.0052635	0.0497679	0.112633	LOGISTIC-BINARY	Treatment speciality of consultant (recoded): Cardiac surgery	100091	Health-related outcomes	2000	Hospital inpatient	2001	Summary Administration	2001	Health-related outcomes > Hospital inpatient > Summary Administration
20004#1440	CAT-MUL	462532/214(462746)	-0.109197	-0.244595	0.0254016	0.112969	LOGISTIC-BINARY	Operation code: amputation of leg	100000	UK Biobank Assessment Centre	100071	Verbal interview	100076	Operations	100076	UK Biobank Assessment Centre > Verbal interview > Operations
41272#K751	CAT-MUL	453524/9299(462823)	-0.0167138	-0.0373964	0.00394693	0.113031	LOGISTIC-BINARY	Operative procedures - OPCS4: K75.1 Percutaneous transluminal balloon angioplasty and insertion of 1-2 drug-eluting stents into coronary artery	100091	Health-related outcomes	2000	Hospital inpatient	2005	Summary Operations	2005	Health-related outcomes > Hospital inpatient > Summary Operations
22645	INTEGER	21880	-0.0201451	-0.0450625	0.00477234	0.11307	ORDERED-LOGISTIC	Rest days during mixed shift periods	100089	Online follow-up	123	Work environment	130	Employment history	130	Online follow-up > Work environment > Employment history
23016	INTEGER	8892	-0.0311542	-0.0696982	0.0073897	0.113178	ORDERED-LOGISTIC	HBc antigen for Hepatitis B Virus	100078	Biological samples	100079	Assay results	100080	Blood assays	1307	Biological samples > Assay results > Blood assays > Infectious Diseases > Infectious Disease Antigens
22617#7212	CAT-MUL	111547/2132(113679)	-0.0348398	-0.0779997	0.00822181	0.113209	LOGISTIC-BINARY	Job code - historical: Customer care occupations	100089	Online follow-up	123	Work environment	130	Employment history	130	Online follow-up > Work environment > Employment history
41210#Y086	CAT-MUL	459050/3773(462823)	-0.0260202	-0.0582679	0.00617591	0.113479	LOGISTIC-BINARY	Operative procedures - secondary OPCS4: Y08.6 Laser incision of organ NOC	100091	Health-related outcomes	2000	Hospital inpatient	2005	Summary Operations	2005	Health-related outcomes > Hospital inpatient > Summary Operations
41272#Y086	CAT-MUL	459050/3773(462823)	-0.0260202	-0.0582679	0.00617591	0.113479	LOGISTIC-BINARY	Operative procedures - OPCS4: Y08.6 Laser incision of organ NOC	100091	Health-related outcomes	2000	Hospital inpatient	2005	Summary Operations	2005	Health-related outcomes > Hospital inpatient > Summary Operations
131562	DATE	460960/1863(462823)	0.0366805	-0.0088168	0.0820606	0.11361	LOGISTIC-BINARY	Date K05 first reported (gingivitis and periodontal diseases)	2411	Health-related outcomes	First occurrences	First occurrences	2411	Health-related outcomes > First occurrences > Digestive system disorders
41210#K634	CAT-MUL	457278/5545(462823)	-0.0214582	-0.04808	0.00512663	0.113901	LOGISTIC-BINARY	Operative procedures - secondary OPCS4: K63.4 Coronary arteriography using two catheters	100091	Health-related outcomes	2000	Hospital inpatient	2005	Summary Operations	2005	Health-related outcomes > Hospital inpatient > Summary Operations
20003#1140888098	CAT-MUL	460724/2022(462746)	-0.0353258	-0.0792105	0.00846198	0.114224	LOGISTIC-BINARY	Treatment/medication code: fluticasone	100000	UK Biobank Assessment Centre	100071	Verbal interview	100075	Medications	100075	UK Biobank Assessment Centre > Verbal interview > Medications
41210#Y849	CAT-MUL	462561/262(462823)	0.0966893	-0.0237643	0.216195	0.114265	LOGISTIC-BINARY	Operative procedures - secondary OPCS4: Y84.9 Unspecified other anaesthetic	100091	Health-related outcomes	2000	Hospital inpatient	2005	Summary Operations	2005	Health-related outcomes > Hospital inpatient > Summary Operations
41272#Y849	CAT-MUL	462561/262(462823)	0.0966893	-0.0237643	0.216195	0.114265	LOGISTIC-BINARY	Operative procedures - OPCS4: Y84.9 Unspecified other anaesthetic	100091	Health-related outcomes	2000	Hospital inpatient	2005	Summary Operations	2005	Health-related outcomes > Hospital inpatient > Summary Operations
41200#U191	CAT-MUL	461032/1791(462823)	0.037301	-0.0090545	0.0835353	0.11427	LOGISTIC-BINARY	Operative procedures - main OPCS4: U19.1 Implantation of electrocardiography loop recorder	100091	Health-related outcomes	2000	Hospital inpatient	2005	Summary Operations	2005	Health-related outcomes > Hospital inpatient > Summary Operations
41272#T454	CAT-MUL	462532/291(462823)	-0.0933091	-0.209476	0.0222606	0.114544	LOGISTIC-BINARY	Operative procedures - OPCS4: T45.4 Image controlled percutaneous drainage of lesion of abdominal cavity NEC	100091	Health-related outcomes	2000	Hospital inpatient	2005	Summary Operations	2005	Health-related outcomes > Hospital inpatient > Summary Operations
40019-23	CAT-SIN	66622/104661	-999	-999	-999	0.114761	MULTINOMIAL-LOGISTIC	Cancer record format	100091	Health-related outcomes	100092	Cancer register	100092	Cancer register	100092	Health-related outcomes > Cancer register
41200#K453	CAT-MUL	458128/4695(462823)	0.0232351	-0.0056887	0.0521143	0.115085	LOGISTIC-BINARY	Operative procedures - main OPCS4: K45.3 Anastomosis of mammary artery to left anterior descending coronary artery	100091	Health-related outcomes	2000	Hospital inpatient	2005	Summary Operations	2005	Health-related outcomes > Hospital inpatient > Summary Operations
20003#1140868408	CAT-MUL	460832/1914(462746)	0.0360873	-0.0088593	0.0809205	0.115117	LOGISTIC-BINARY	Treatment/medication code: premarin 625micrograms tablet	100000	UK Biobank Assessment Centre	100071	Verbal interview	100075	Medications	100075	UK Biobank Assessment Centre > Verbal interview > Medications
41272#T525	CAT-MUL	460131/2692(462823)	0.0304282	-0.0074739	0.0682496	0.115199	LOGISTIC-BINARY	Operative procedures - OPCS4: T52.5 Digital fasciectomy	100091	Health-related outcomes	2000	Hospital inpatient	2005	Summary Operations	2005	Health-related outcomes > Hospital inpatient > Summary Operations
41272#L883	CAT-MUL	462562/261(462823)	-0.0982239	-0.220757	0.0236486	0.115231	LOGISTIC-BINARY	Operative procedures - OPCS4: L88.3 Percutaneous transluminal laser ablation of varicose vein of leg NEC	100091	Health-related outcomes	2000	Hospital inpatient	2005	Summary Operations	2005	Health-related outcomes > Hospital inpatient > Summary Operations
22601#35643209	CAT-MUL	113439/240(113679)	0.100766	-0.0251819	0.22567	0.115388	LOGISTIC-BINARY	Job coding: careers adviser or vocational guidance specialist, placement advisor	100089	Online follow-up	123	Work environment	130	Employment history	130	Online follow-up > Work environment > Employment history
41210#Y538	CAT-MUL	461703/1120(462823)	-0.0472506	-0.106199	0.0115248	0.115656	LOGISTIC-BINARY	Operative procedures - secondary OPCS4: Y53.8 Other specified approach to organ under image control	100091	Health-related outcomes	2000	Hospital inpatient	2005	Summary Operations	2005	Health-related outcomes > Hospital inpatient > Summary Operations
41272#Y538	CAT-MUL	461703/1120(462823)	-0.0472506	-0.106199	0.0115248	0.115656	LOGISTIC-BINARY	Operative procedures - OPCS4: Y53.8 Other specified approach to organ under image control	100091	Health-related outcomes	2000	Hospital inpatient	2005	Summary Operations	2005	Health-related outcomes > Hospital inpatient > Summary Operations
20003#1140851812	CAT-MUL	461656/1090(462746)	0.0474269	-0.0117778	0.106421	0.115742	LOGISTIC-BINARY	Treatment/medication code: gtn 400micrograms spray	100000	UK Biobank Assessment Centre	100071	Verbal interview	100075	Medications	100075	UK Biobank Assessment Centre > Verbal interview > Medications
23100	CONTINUOUS	453954	-0.0022902	-0.0051448	0.0005645	0.115861	LINEAR	Whole body fat mass	100000	UK Biobank Assessment Centre	100006	Physical measures	100008	Anthropometry	100009	UK Biobank Assessment Centre > Physical measures > Anthropometry > Impedance measures
22601#52312934	CAT-MUL	112996/683(113679)	0.0601563	-0.0150152	0.134999	0.115984	LOGISTIC-BINARY	Job coding: motor mechanic, diesel fitter, auto engineer	100089	Online follow-up	123	Work environment	130	Employment history	130	Online follow-up > Work environment > Employment history
41272#R271	CAT-MUL	460169/2654(462823)	-0.0316504	-0.0711737	0.00779556	0.116156	LOGISTIC-BINARY	Operative procedures - OPCS4: R27.1 Episiotomy to facilitate delivery	100091	Health-related outcomes	2000	Hospital inpatient	2005	Summary Operations	2005	Health-related outcomes > Hospital inpatient > Summary Operations
41273#7421	CAT-MUL	462392/431(462823)	-0.075997	-0.171097	0.0185966	0.116343	LOGISTIC-BINARY	Operative procedures - OPCS3: 742.1 Other termination of pregnancy : vacum aspiration	100091	Health-related outcomes	2000	Hospital inpatient	2005	Summary Operations	2005	Health-related outcomes > Hospital inpatient > Summary Operations
134	INTEGER	462706	-0.0083827	-0.0188469	0.00208147	0.116386	ORDERED-LOGISTIC	Number of self-reported cancers	100000	UK Biobank Assessment Centre	100071	Verbal interview	100074	Medical conditions	100074	UK Biobank Assessment Centre > Verbal interview > Medical conditions
20004#1224	CAT-MUL	462002/744(462746)	-0.0578988	-0.130324	0.0142806	0.116551	LOGISTIC-BINARY	Operation code: thyroid surgery	100000	UK Biobank Assessment Centre	100071	Verbal interview	100076	Operations	100076	UK Biobank Assessment Centre > Verbal interview > Operations
41272#K453	CAT-MUL	457595/5228(462823)	0.021965	-0.005492	0.0493821	0.116625	LOGISTIC-BINARY	Operative procedures - OPCS4: K45.3 Anastomosis of mammary artery to left anterior descending coronary artery	100091	Health-related outcomes	2000	Hospital inpatient	2005	Summary Operations	2005	Health-related outcomes > Hospital inpatient > Summary Operations
41200#Q555	CAT-MUL	462461/362(462823)	0.0819934	-0.020751	0.18408	0.116658	LOGISTIC-BINARY	Operative procedures - main OPCS4: Q55.5 Transvaginal ultrasound examination of female genital tract	100091	Health-related outcomes	2000	Hospital inpatient	2005	Summary Operations	2005	Health-related outcomes > Hospital inpatient > Summary Operations
41210#Q235	CAT-MUL	462606/217(462823)	0.10556	-0.0268606	0.236838	0.116674	LOGISTIC-BINARY	Operative procedures - secondary OPCS4: Q23.5 Unilateral oophorectomy NEC	100091	Health-related outcomes	2000	Hospital inpatient	2005	Summary Operations	2005	Health-related outcomes > Hospital inpatient > Summary Operations
4204	CAT-SIN	129108/22381(151489)	-0.0117754	-0.0264939	0.00293542	0.116768	LOGISTIC-BINARY	Absence of notch position in the pulse waveform	100000	UK Biobank Assessment Centre	100006	Physical measures	100007	Arterial stiffness	100007	UK Biobank Assessment Centre > Physical measures > Arterial stiffness
6138#3	CAT-MUL	245334/212562(457896)	0.00474231	-0.0011866	0.0106712	0.116951	LOGISTIC-BINARY	Qualifications: O levels/GCSEs or equivalent	100000	UK Biobank Assessment Centre	100025	Touchscreen	100062	Sociodemographics	100063	UK Biobank Assessment Centre > Touchscreen > Sociodemographics > Education
22607#0	CAT-MUL	18072/95373(113445)	0.0127447	-0.0031881	0.0286882	0.11705	LOGISTIC-BINARY	Workplace very cold: Rarely/never	100089	Online follow-up	123	Work environment	130	Employment history	130	Online follow-up > Work environment > Employment history
41222#5	CAT-MUL	6263/650(6913)	-0.0651383	-0.146793	0.0161684	0.117105	LOGISTIC-BINARY	Delivery onset methods: Combination of surgical and medical induction	100091	Health-related outcomes	2000	Hospital inpatient	2003	Summary Maternity	2003	Health-related outcomes > Hospital inpatient > Summary Maternity
40006#C541	CAT-MUL	460712/2111(462823)	-0.0344347	-0.0775539	0.00859315	0.117147	LOGISTIC-BINARY	Type of cancer: ICD10: C54.1 Endometrium	100091	Health-related outcomes	100092	Cancer register	100092	Cancer register	100092	Health-related outcomes > Cancer register
40006#C711	CAT-MUL	462582/241(462823)	-0.101805	-0.229504	0.0251863	0.117208	LOGISTIC-BINARY	Type of cancer: ICD10: C71.1 Frontal lobe	100091	Health-related outcomes	100092	Cancer register	100092	Cancer register	100092	Health-related outcomes > Cancer register
41210#Q221	CAT-MUL	452063/10760(462823)	-0.0154621	-0.0348179	0.0038749	0.11722	LOGISTIC-BINARY	Operative procedures - secondary OPCS4: Q22.1 Bilateral salpingoophorectomy	100091	Health-related outcomes	2000	Hospital inpatient	2005	Summary Operations	2005	Health-related outcomes > Hospital inpatient > Summary Operations
41272#W324	CAT-MUL	462587/236(462823)	-0.102865	-0.231927	0.0254826	0.117322	LOGISTIC-BINARY	Operative procedures - OPCS4: W32.4 Synthetic graft of bone	100091	Health-related outcomes	2000	Hospital inpatient	2005	Summary Operations	2005	Health-related outcomes > Hospital inpatient > Summary Operations
41200#T676	CAT-MUL	460655/2168(462823)	-0.0338318	-0.076223	0.0084676	0.117347	LOGISTIC-BINARY	Operative procedures - main OPCS4: T67.6 Primary simple repair of tendon	100091	Health-related outcomes	2000	Hospital inpatient	2005	Summary Operations	2005	Health-related outcomes > Hospital inpatient > Summary Operations
131522	DATE	462458/365(462823)	-0.0822952	-0.185597	0.0204976	0.117558	LOGISTIC-BINARY	Date J80 first reported (adult respiratory distress syndrome)	2410	Health-related outcomes	First occurrences	First occurrences	2410	Health-related outcomes > First occurrences > Respiratory system disorders
41200#L883	CAT-MUL	462604/219(462823)	-0.106532	-0.24034	0.0265019	0.117679	LOGISTIC-BINARY	Operative procedures - main OPCS4: L88.3 Percutaneous transluminal laser ablation of varicose vein of leg NEC	100091	Health-related outcomes	2000	Hospital inpatient	2005	Summary Operations	2005	Health-related outcomes > Hospital inpatient > Summary Operations
41210#S604	CAT-MUL	462179/644(462823)	-0.061997	-0.139816	0.0155268	0.117743	LOGISTIC-BINARY	Operative procedures - secondary OPCS4: S60.4 Refashioning of scar NEC	100091	Health-related outcomes	2000	Hospital inpatient	2005	Summary Operations	2005	Health-related outcomes > Hospital inpatient > Summary Operations
41210#W198	CAT-MUL	462593/230(462823)	0.102274	-0.0264181	0.229917	0.11788	LOGISTIC-BINARY	Operative procedures - secondary OPCS4: W19.8 Other specified primary open reduction of fracture of bone and intramedullary fixation	100091	Health-related outcomes	2000	Hospital inpatient	2005	Summary Operations	2005	Health-related outcomes > Hospital inpatient > Summary Operations
41272#H208	CAT-MUL	461867/956(462823)	-0.0507953	-0.11458	0.0127875	0.117995	LOGISTIC-BINARY	Operative procedures - OPCS4: H20.8 Other specified endoscopic extirpation of lesion of colon	100091	Health-related outcomes	2000	Hospital inpatient	2005	Summary Operations	2005	Health-related outcomes > Hospital inpatient > Summary Operations
132150	DATE	451449/11374(462823)	-0.0150976	-0.0340372	0.00382401	0.118024	LOGISTIC-BINARY	Date N94 first reported (pain and other conditions associated with female genital organs and menstrual cycle)	2414	Health-related outcomes	First occurrences	First occurrences	2414	Health-related outcomes > First occurrences > Genitourinary system disorders
41200#U112	CAT-MUL	461998/825(462823)	-0.0546095	-0.123222	0.0137684	0.118149	LOGISTIC-BINARY	Operative procedures - main OPCS4: U11.2 Doppler ultrasound of vessels of extremities	100091	Health-related outcomes	2000	Hospital inpatient	2005	Summary Operations	2005	Health-related outcomes > Hospital inpatient > Summary Operations
26422	CONTINUOUS	20244	0.0109176	-0.0027774	0.0246126	0.11817	LINEAR	Access to services score (Wales)	1	Population characteristics	100094	Baseline characteristics	76	Indices of Multiple Deprivation	76	Population characteristics > Baseline characteristics > Indices of Multiple Deprivation
41210#E042	CAT-MUL	461760/1063(462823)	-0.0481301	-0.108598	0.0121527	0.118198	LOGISTIC-BINARY	Operative procedures - secondary OPCS4: E04.2 Excision of turbinate of nose NEC	100091	Health-related outcomes	2000	Hospital inpatient	2005	Summary Operations	2005	Health-related outcomes > Hospital inpatient > Summary Operations
41272#K454	CAT-MUL	462517/306(462823)	0.0884479	-0.0229789	0.199077	0.118478	LOGISTIC-BINARY	Operative procedures - OPCS4: K45.4 Anastomosis of mammary artery to coronary artery NEC	100091	Health-related outcomes	2000	Hospital inpatient	2005	Summary Operations	2005	Health-related outcomes > Hospital inpatient > Summary Operations
30130	CONTINUOUS	448186	0.00225696	-0.0005782	0.00509209	0.118696	LINEAR	Monocyte count	100078	Biological samples	100079	Assay results	100080	Blood assays	100081	Biological samples > Assay results > Blood assays > Blood count
30750	CONTINUOUS	441100	0.00224305	-0.0005753	0.00506143	0.118793	LINEAR	Glycated haemoglobin (HbA1c)	100078	Biological samples	100079	Assay results	100080	Blood assays	17518	Biological samples > Assay results > Blood assays > Blood biochemistry
130922	DATE	460649/2174(462823)	-0.0336422	-0.0759654	0.0085913	0.118853	LOGISTIC-BINARY	Date F52 first reported (sexual dysfunction, not caused by organic disorder or disease)	2405	Health-related outcomes	First occurrences	First occurrences	2405	Health-related outcomes > First occurrences > Mental and behavioural disorders
1130	CAT-SIN	388377	0.00680726	-0.0017532	0.0153677	0.119094	ORDERED-LOGISTIC	Hands-free device/speakerphone use with mobile phone in last 3 month	100000	UK Biobank Assessment Centre	100025	Touchscreen	100050	Lifestyle and environment	100053	UK Biobank Assessment Centre > Touchscreen > Lifestyle and environment > Electronic device use
20003#1140871680	CAT-MUL	462531/215(462746)	0.105003	-0.0276317	0.236478	0.119149	LOGISTIC-BINARY	Treatment/medication code: tylex capsule	100000	UK Biobank Assessment Centre	100071	Verbal interview	100075	Medications	100075	UK Biobank Assessment Centre > Verbal interview > Medications
20004#1128	CAT-MUL	446553/16193(462746)	-0.0125004	-0.0282313	0.00321808	0.119214	LOGISTIC-BINARY	Operation code: nasal/sinus/nose surgery	100000	UK Biobank Assessment Centre	100071	Verbal interview	100076	Operations	100076	UK Biobank Assessment Centre > Verbal interview > Operations
41210#W801	CAT-MUL	462516/307(462823)	0.0883379	-0.0232425	0.199155	0.119504	LOGISTIC-BINARY	Operative procedures - secondary OPCS4: W80.1 Open debridement and irrigation of joint	100091	Health-related outcomes	2000	Hospital inpatient	2005	Summary Operations	2005	Health-related outcomes > Hospital inpatient > Summary Operations
41210#T911	CAT-MUL	461586/1237(462823)	-0.0445143	-0.100642	0.011456	0.119575	LOGISTIC-BINARY	Operative procedures - secondary OPCS4: T91.1 Biopsy of sentinel lymph node NEC	100091	Health-related outcomes	2000	Hospital inpatient	2005	Summary Operations	2005	Health-related outcomes > Hospital inpatient > Summary Operations
20003#1140865010	CAT-MUL	461711/1035(462746)	-0.0486833	-0.110083	0.0125299	0.119605	LOGISTIC-BINARY	Treatment/medication code: viscotears liquid eye gel	100000	UK Biobank Assessment Centre	100071	Verbal interview	100075	Medications	100075	UK Biobank Assessment Centre > Verbal interview > Medications
20004#1487	CAT-MUL	461108/1638(462746)	0.0384226	-0.010032	0.0867433	0.119609	LOGISTIC-BINARY	Operation code: nephrectomy/kidney removed	100000	UK Biobank Assessment Centre	100071	Verbal interview	100076	Operations	100076	UK Biobank Assessment Centre > Verbal interview > Operations
131262	DATE	447648/15175(462823)	-0.0128841	-0.0291176	0.0033362	0.119658	LOGISTIC-BINARY	Date H92 first reported (otalgia and effusion of ear)	2408	Health-related outcomes	First occurrences	First occurrences	2408	Health-related outcomes > First occurrences > Ear and mastoid process disorders
41200#E062	CAT-MUL	462563/260(462823)	0.0957632	-0.0254188	0.216046	0.120093	LOGISTIC-BINARY	Operative procedures - main OPCS4: E06.2 Packing of anterior cavity of nose NEC	100091	Health-related outcomes	2000	Hospital inpatient	2005	Summary Operations	2005	Health-related outcomes > Hospital inpatient > Summary Operations
41210#Z292	CAT-MUL	461685/1138(462823)	0.0460397	-0.0121117	0.103997	0.120118	LOGISTIC-BINARY	Operative procedures - secondary OPCS4: Z29.2 Anus	100091	Health-related outcomes	2000	Hospital inpatient	2005	Summary Operations	2005	Health-related outcomes > Hospital inpatient > Summary Operations
41272#Z292	CAT-MUL	461685/1138(462823)	0.0460397	-0.0121117	0.103997	0.120118	LOGISTIC-BINARY	Operative procedures - OPCS4: Z29.2 Anus	100091	Health-related outcomes	2000	Hospital inpatient	2005	Summary Operations	2005	Health-related outcomes > Hospital inpatient > Summary Operations
22601#54212886	CAT-MUL	113445/234(113679)	-0.102435	-0.231982	0.0263348	0.120151	LOGISTIC-BINARY	Job coding: compositor, originator, lithographic plate maker, paste-up artist, stereotyper, typesetter	100089	Online follow-up	123	Work environment	130	Employment history	130	Online follow-up > Work environment > Employment history
22617#5421	CAT-MUL	113445/234(113679)	-0.102435	-0.231982	0.0263348	0.120151	LOGISTIC-BINARY	Job code - historical: Originators, compositors and print preparers	100089	Online follow-up	123	Work environment	130	Employment history	130	Online follow-up > Work environment > Employment history
41210#Z732	CAT-MUL	462187/636(462823)	-0.0619362	-0.140213	0.016042	0.12025	LOGISTIC-BINARY	Operative procedures - secondary OPCS4: Z73.2 Metacarpal NEC	100091	Health-related outcomes	2000	Hospital inpatient	2005	Summary Operations	2005	Health-related outcomes > Hospital inpatient > Summary Operations
41272#Z732	CAT-MUL	462187/636(462823)	-0.0619362	-0.140213	0.016042	0.12025	LOGISTIC-BINARY	Operative procedures - OPCS4: Z73.2 Metacarpal NEC	100091	Health-related outcomes	2000	Hospital inpatient	2005	Summary Operations	2005	Health-related outcomes > Hospital inpatient > Summary Operations
30710	CONTINUOUS	440326	-0.0023191	-0.005245	0.00060679	0.120305	LINEAR	C-reactive protein	100078	Biological samples	100079	Assay results	100080	Blood assays	17518	Biological samples > Assay results > Blood assays > Blood biochemistry
41272#W383	CAT-MUL	462508/315(462823)	-0.0881591	-0.199663	0.0227848	0.120358	LOGISTIC-BINARY	Operative procedures - OPCS4: W38.3 Revision of total prosthetic replacement of hip joint not using cement	100091	Health-related outcomes	2000	Hospital inpatient	2005	Summary Operations	2005	Health-related outcomes > Hospital inpatient > Summary Operations
41272#T462	CAT-MUL	460736/2087(462823)	-0.0341785	-0.0773617	0.00890971	0.12043	LOGISTIC-BINARY	Operative procedures - OPCS4: T46.2 Drainage of ascites NEC	100091	Health-related outcomes	2000	Hospital inpatient	2005	Summary Operations	2005	Health-related outcomes > Hospital inpatient > Summary Operations
20414	CAT-SIN	149617	0.00720429	-0.0018945	0.0163031	0.12069	ORDERED-LOGISTIC	Frequency of drinking alcohol	100089	Online follow-up	136	Mental health	142	Alcohol use	142	Online follow-up > Mental health > Alcohol use
41200#H205	CAT-MUL	461154/1669(462823)	0.0379661	-0.0100571	0.0858581	0.12076	LOGISTIC-BINARY	Operative procedures - main OPCS4: H20.5 Fibreoptic endoscopic submucosal resection of lesion of colon	100091	Health-related outcomes	2000	Hospital inpatient	2005	Summary Operations	2005	Health-related outcomes > Hospital inpatient > Summary Operations
41200#A124	CAT-MUL	462604/219(462823)	0.104085	-0.0279104	0.235009	0.120769	LOGISTIC-BINARY	Operative procedures - main OPCS4: A12.4 Creation of ventriculoperitoneal shunt	100091	Health-related outcomes	2000	Hospital inpatient	2005	Summary Operations	2005	Health-related outcomes > Hospital inpatient > Summary Operations
22617#5245	CAT-MUL	113162/517(113679)	0.0681546	-0.0181856	0.154048	0.120882	LOGISTIC-BINARY	Job code - historical: Computer engineers, installation and maintenance	100089	Online follow-up	123	Work environment	130	Employment history	130	Online follow-up > Work environment > Employment history
23107	CONTINUOUS	454680	0.00206963	-0.0005473	0.00468659	0.121131	LINEAR	Impedance of leg (right)	100000	UK Biobank Assessment Centre	100006	Physical measures	100008	Anthropometry	100009	UK Biobank Assessment Centre > Physical measures > Anthropometry > Impedance measures
22617#5216	CAT-MUL	113403/276(113679)	0.0926007	-0.0249386	0.209238	0.121165	LOGISTIC-BINARY	Job code - historical: Pipe fitters	100089	Online follow-up	123	Work environment	130	Employment history	130	Online follow-up > Work environment > Employment history
41272#A124	CAT-MUL	462541/282(462823)	0.0916776	-0.0247485	0.207284	0.121474	LOGISTIC-BINARY	Operative procedures - OPCS4: A12.4 Creation of ventriculoperitoneal shunt	100091	Health-related outcomes	2000	Hospital inpatient	2005	Summary Operations	2005	Health-related outcomes > Hospital inpatient > Summary Operations
2644	CAT-SIN	66845/56989(123834)	0.00891227	-0.0023676	0.0201922	0.121482	LOGISTIC-BINARY	Light smokers, at least 100 smokes in lifetime	100000	UK Biobank Assessment Centre	100025	Touchscreen	100050	Lifestyle and environment	100058	UK Biobank Assessment Centre > Touchscreen > Lifestyle and environment > Smoking
90100	CONTINUOUS	98437	0.00487892	-0.001297	0.0110549	0.121538	LINEAR	Fraction acceleration <= 9 milli-gravities	100088	Additional exposures	1008	Physical activity measurement	1010	Acceleration intensity distribution	1010	Additional exposures > Physical activity measurement > Acceleration intensity distribution
41272#U254	CAT-MUL	462611/212(462823)	0.105332	-0.0285764	0.238102	0.121592	LOGISTIC-BINARY	Operative procedures - OPCS4: U25.4 Urea helicobacter pylori breath test NEC	100091	Health-related outcomes	2000	Hospital inpatient	2005	Summary Operations	2005	Health-related outcomes > Hospital inpatient > Summary Operations
20003#1140870570	CAT-MUL	461330/1416(462746)	-0.0413214	-0.093716	0.0109338	0.121682	LOGISTIC-BINARY	Treatment/medication code: vitamin b12 preparation	100000	UK Biobank Assessment Centre	100071	Verbal interview	100075	Medications	100075	UK Biobank Assessment Centre > Verbal interview > Medications
41200#U212	CAT-MUL	435291/27532(462823)	-0.0096622	-0.0219091	0.00257756	0.121919	LOGISTIC-BINARY	Operative procedures - main OPCS4: U21.2 Computed tomography NEC	100091	Health-related outcomes	2000	Hospital inpatient	2005	Summary Operations	2005	Health-related outcomes > Hospital inpatient > Summary Operations
20004#1450	CAT-MUL	462360/386(462746)	0.0781566	-0.0211896	0.176892	0.121978	LOGISTIC-BINARY	Operation code: liver surgery	100000	UK Biobank Assessment Centre	100071	Verbal interview	100076	Operations	100076	UK Biobank Assessment Centre > Verbal interview > Operations
41210#U051	CAT-MUL	452527/10296(462823)	-0.0154777	-0.0351033	0.0041284	0.121986	LOGISTIC-BINARY	Operative procedures - secondary OPCS4: U05.1 Computed tomography of head	100091	Health-related outcomes	2000	Hospital inpatient	2005	Summary Operations	2005	Health-related outcomes > Hospital inpatient > Summary Operations
3627	INTEGER	13801	-0.0111478	-0.0252941	0.00299849	0.122451	LINEAR	Age angina diagnosed	100000	UK Biobank Assessment Centre	100025	Touchscreen	100036	Health and medical history	100044	UK Biobank Assessment Centre > Touchscreen > Health and medical history > Medical conditions
41200#W663	CAT-MUL	462437/386(462823)	-0.0791394	-0.179828	0.0210754	0.1226	LOGISTIC-BINARY	Operative procedures - main OPCS4: W66.3 Primary manipulative closed reduction of fracture dislocation of joint NEC	100091	Health-related outcomes	2000	Hospital inpatient	2005	Summary Operations	2005	Health-related outcomes > Hospital inpatient > Summary Operations
41210#Q108	CAT-MUL	462258/565(462823)	-0.0654903	-0.148806	0.0175043	0.122716	LOGISTIC-BINARY	Operative procedures - secondary OPCS4: Q10.8 Other specified curettage of uterus	100091	Health-related outcomes	2000	Hospital inpatient	2005	Summary Operations	2005	Health-related outcomes > Hospital inpatient > Summary Operations
40011#8263	CAT-MUL	462131/692(462823)	-0.0590009	-0.134087	0.0158136	0.122883	LOGISTIC-BINARY	Histology of cancer tumour: Adenocarcinoma in tubulovillous adenoma	100091	Health-related outcomes	100092	Cancer register	100092	Cancer register	100092	Health-related outcomes > Cancer register
22617#3567	CAT-MUL	113263/416(113679)	-0.0762138	-0.173332	0.0204385	0.123162	LOGISTIC-BINARY	Job code - historical: Occupational hygienists and safety officers (health and safety)	100089	Online follow-up	123	Work environment	130	Employment history	130	Online follow-up > Work environment > Employment history
41200#T723	CAT-MUL	459014/3809(462823)	0.0250576	-0.0068331	0.0568928	0.123234	LOGISTIC-BINARY	Operative procedures - main OPCS4: T72.3 Release of constriction of sheath of tendon	100091	Health-related outcomes	2000	Hospital inpatient	2005	Summary Operations	2005	Health-related outcomes > Hospital inpatient > Summary Operations
30630	CONTINUOUS	401605	0.00222951	-0.0006056	0.00506458	0.123237	LINEAR	Apolipoprotein A	100078	Biological samples	100079	Assay results	100080	Blood assays	17518	Biological samples > Assay results > Blood assays > Blood biochemistry
41200#K498	CAT-MUL	462301/522(462823)	0.0671294	-0.0184703	0.152286	0.123323	LOGISTIC-BINARY	Operative procedures - main OPCS4: K49.8 Other specified transluminal balloon angioplasty of coronary artery	100091	Health-related outcomes	2000	Hospital inpatient	2005	Summary Operations	2005	Health-related outcomes > Hospital inpatient > Summary Operations
131530	DATE	462585/238(462823)	0.0988445	-0.0273832	0.22404	0.123354	LOGISTIC-BINARY	Date J85 first reported (abscess of lung and mediastinum)	2410	Health-related outcomes	First occurrences	First occurrences	2410	Health-related outcomes > First occurrences > Respiratory system disorders
22601#11323222	CAT-MUL	110964/2715(113679)	0.0299453	-0.0082171	0.0680301	0.12368	LOGISTIC-BINARY	Job coding: sales or marketing manager/director, export/import manager, business development manager, advertising/commercial manager	100089	Online follow-up	123	Work environment	130	Employment history	130	Online follow-up > Work environment > Employment history
22617#1132	CAT-MUL	110964/2715(113679)	0.0299453	-0.0082171	0.0680301	0.12368	LOGISTIC-BINARY	Job code - historical: Marketing and sales managers	100089	Online follow-up	123	Work environment	130	Employment history	130	Online follow-up > Work environment > Employment history
131306	DATE	417408/45415(462823)	-0.0078773	-0.0179117	0.00215299	0.123814	LOGISTIC-BINARY	Date I25 first reported (chronic ischaemic heart disease)	2409	Health-related outcomes	First occurrences	First occurrences	2409	Health-related outcomes > First occurrences > Circulatory system disorders
41210#Y981	CAT-MUL	400273/62550(462823)	-0.0066946	-0.0152243	0.00183227	0.123915	LOGISTIC-BINARY	Operative procedures - secondary OPCS4: Y98.1 Radiology of one body area (or < 20 minutes)	100091	Health-related outcomes	2000	Hospital inpatient	2005	Summary Operations	2005	Health-related outcomes > Hospital inpatient > Summary Operations
41272#Y981	CAT-MUL	400273/62550(462823)	-0.0066946	-0.0152243	0.00183227	0.123915	LOGISTIC-BINARY	Operative procedures - OPCS4: Y98.1 Radiology of one body area (or < 20 minutes)	100091	Health-related outcomes	2000	Hospital inpatient	2005	Summary Operations	2005	Health-related outcomes > Hospital inpatient > Summary Operations
41210#Q122	CAT-MUL	462184/639(462823)	-0.0613203	-0.139584	0.0166393	0.123919	LOGISTIC-BINARY	Operative procedures - secondary OPCS4: Q12.2 Replacement of intrauterine contraceptive device	100091	Health-related outcomes	2000	Hospital inpatient	2005	Summary Operations	2005	Health-related outcomes > Hospital inpatient > Summary Operations
41272#W784	CAT-MUL	461912/911(462823)	0.0508234	-0.0140499	0.115448	0.123958	LOGISTIC-BINARY	Operative procedures - OPCS4: W78.4 Limited release of contracture of capsule of joint	100091	Health-related outcomes	2000	Hospital inpatient	2005	Summary Operations	2005	Health-related outcomes > Hospital inpatient > Summary Operations
22617#7211	CAT-MUL	112700/979(113679)	-0.0495649	-0.11286	0.0135197	0.12422	LOGISTIC-BINARY	Job code - historical: Call centre agents/operators	100089	Online follow-up	123	Work environment	130	Employment history	130	Online follow-up > Work environment > Employment history
41272#S473	CAT-MUL	462568/255(462823)	-0.0969997	-0.221002	0.0263279	0.124277	LOGISTIC-BINARY	Operative procedures - OPCS4: S47.3 Incision of lesion of skin of head or neck	100091	Health-related outcomes	2000	Hospital inpatient	2005	Summary Operations	2005	Health-related outcomes > Hospital inpatient > Summary Operations
41272#O302	CAT-MUL	452428/10395(462823)	-0.0152755	-0.03477	0.00419956	0.124385	LOGISTIC-BINARY	Operative procedures - OPCS4: O30.2 Splenic flexure	100091	Health-related outcomes	2000	Hospital inpatient	2005	Summary Operations	2005	Health-related outcomes > Hospital inpatient > Summary Operations
20477	CAT-SIN	5793/1572(7365)	0.0436333	-0.0120629	0.0992942	0.124498	LOGISTIC-BINARY	Ever talked to a health professional about unusual or psychotic experiences	100089	Online follow-up	136	Mental health	144	Unusual and psychotic experiences	144	Online follow-up > Mental health > Unusual and psychotic experiences
131602	DATE	445611/17212(462823)	-0.0119719	-0.0272624	0.00330686	0.124739	LOGISTIC-BINARY	Date K31 first reported (other diseases of stomach and duodenum)	2411	Health-related outcomes	First occurrences	First occurrences	2411	Health-related outcomes > First occurrences > Digestive system disorders
41218#1	CAT-MUL	395/1826(2221)	0.0882863	-0.0240685	0.201471	0.124754	LOGISTIC-BINARY	History of psychiatric care on admission: One or more previous psychiatric episodes with this Health Care Provider	100091	Health-related outcomes	2000	Hospital inpatient	2004	Summary Psychiatric	2004	Health-related outcomes > Hospital inpatient > Summary Psychiatric
41272#S682	CAT-MUL	462442/381(462823)	-0.0790319	-0.180211	0.0216557	0.124912	LOGISTIC-BINARY	Operative procedures - OPCS4: S68.2 Excision of wedge of nail	100091	Health-related outcomes	2000	Hospital inpatient	2005	Summary Operations	2005	Health-related outcomes > Hospital inpatient > Summary Operations
20004#1217	CAT-MUL	461265/1481(462746)	0.0399192	-0.0111514	0.0908438	0.12499	LOGISTIC-BINARY	Operation code: removal of testicle/orchidectomy	100000	UK Biobank Assessment Centre	100071	Verbal interview	100076	Operations	100076	UK Biobank Assessment Centre > Verbal interview > Operations
22617#3229	CAT-MUL	112541/1138(113679)	-0.0460193	-0.104908	0.0126887	0.125039	LOGISTIC-BINARY	Job code - historical: Therapists n.e.c.	100089	Online follow-up	123	Work environment	130	Employment history	130	Online follow-up > Work environment > Employment history
20004#1594	CAT-MUL	461990/756(462746)	-0.0561031	-0.127911	0.0154555	0.125058	LOGISTIC-BINARY	Operation code: removal of benign skin lesion	100000	UK Biobank Assessment Centre	100071	Verbal interview	100076	Operations	100076	UK Biobank Assessment Centre > Verbal interview > Operations
20448	CAT-SIN	29924/54506(84430)	0.0111687	-0.0031034	0.0254451	0.125134	LOGISTIC-BINARY	Professional informed about depression	100089	Online follow-up	136	Mental health	138	Depression	138	Online follow-up > Mental health > Depression
41200#M131	CAT-MUL	461088/1735(462823)	0.0367744	-0.0102977	0.0837196	0.12519	LOGISTIC-BINARY	Operative procedures - main OPCS4: M13.1 Percutaneous needle biopsy of lesion of kidney	100091	Health-related outcomes	2000	Hospital inpatient	2005	Summary Operations	2005	Health-related outcomes > Hospital inpatient > Summary Operations
41272#M619	CAT-MUL	462363/460(462823)	-0.071946	-0.164115	0.0198075	0.125216	LOGISTIC-BINARY	Operative procedures - OPCS4: M61.9 Unspecified open excision of prostate	100091	Health-related outcomes	2000	Hospital inpatient	2005	Summary Operations	2005	Health-related outcomes > Hospital inpatient > Summary Operations
41272#W451	CAT-MUL	462398/425(462823)	-0.0748558	-0.170753	0.0206209	0.125241	LOGISTIC-BINARY	Operative procedures - OPCS4: W45.1 Primary total prosthetic replacement of joint NEC	100091	Health-related outcomes	2000	Hospital inpatient	2005	Summary Operations	2005	Health-related outcomes > Hospital inpatient > Summary Operations
41210#Z941	CAT-MUL	419976/42847(462823)	-0.0077985	-0.0177737	0.00217224	0.125368	LOGISTIC-BINARY	Operative procedures - secondary OPCS4: Z94.1 Bilateral operation	100091	Health-related outcomes	2000	Hospital inpatient	2005	Summary Operations	2005	Health-related outcomes > Hospital inpatient > Summary Operations
41272#Z941	CAT-MUL	419976/42847(462823)	-0.0077985	-0.0177737	0.00217224	0.125368	LOGISTIC-BINARY	Operative procedures - OPCS4: Z94.1 Bilateral operation	100091	Health-related outcomes	2000	Hospital inpatient	2005	Summary Operations	2005	Health-related outcomes > Hospital inpatient > Summary Operations
23018	INTEGER	8892	0.0304122	-0.0084774	0.0693018	0.125374	ORDERED-LOGISTIC	Core antigen for Hepatitis C Virus	100078	Biological samples	100079	Assay results	100080	Blood assays	1307	Biological samples > Assay results > Blood assays > Infectious Diseases > Infectious Disease Antigens
40006#C920	CAT-MUL	462445/378(462823)	-0.0793736	-0.181119	0.0218973	0.125424	LOGISTIC-BINARY	Type of cancer: ICD10: C92.0 Acute myeloid leukaemia	100091	Health-related outcomes	100092	Cancer register	100092	Cancer register	100092	Health-related outcomes > Cancer register
41246#2470	CAT-MUL	440498/2928(443426)	0.0284045	-0.0079834	0.0647175	0.125638	LOGISTIC-BINARY	Treatment speciality of consultant (recoded): Respiratory Medicine	100091	Health-related outcomes	2000	Hospital inpatient	2001	Summary Administration	2001	Health-related outcomes > Hospital inpatient > Summary Administration
41272#W035	CAT-MUL	462503/320(462823)	-0.0861517	-0.19669	0.0238358	0.125736	LOGISTIC-BINARY	Operative procedures - OPCS4: W03.5 Localised fusion of joints of midfoot and forefoot	100091	Health-related outcomes	2000	Hospital inpatient	2005	Summary Operations	2005	Health-related outcomes > Hospital inpatient > Summary Operations
20004#1521	CAT-MUL	461121/1625(462746)	-0.0382461	-0.0872666	0.0106523	0.125751	LOGISTIC-BINARY	Operation code: hysteroscopy +/- biopsy	100000	UK Biobank Assessment Centre	100071	Verbal interview	100076	Operations	100076	UK Biobank Assessment Centre > Verbal interview > Operations
12323-0	CAT-SIN	40167/46362	-999	-999	-999	0.125979	MULTINOMIAL-LOGISTIC	12-lead ECG measuring method	100000	UK Biobank Assessment Centre	100006	Physical measures	104	ECG at rest, 12-lead	104	UK Biobank Assessment Centre > Physical measures > ECG at rest, 12-lead
130762	DATE	462328/495(462823)	0.0681157	-0.019385	0.155133	0.126044	LOGISTIC-BINARY	Date E46 first reported (unspecified protein-energy malnutrition)	2404	Health-related outcomes	First occurrences	First occurrences	2404	Health-related outcomes > First occurrences > Endocrine, nutritional and metabolic diseases
41200#E063	CAT-MUL	462492/331(462823)	-0.0846162	-0.193312	0.0235254	0.126121	LOGISTIC-BINARY	Operative procedures - main OPCS4: E06.3 Removal of packing from cavity of nose	100091	Health-related outcomes	2000	Hospital inpatient	2005	Summary Operations	2005	Health-related outcomes > Hospital inpatient > Summary Operations
41200#C611	CAT-MUL	462561/262(462823)	0.0939246	-0.026861	0.21382	0.126139	LOGISTIC-BINARY	Operative procedures - main OPCS4: C61.1 Laser trabeculoplasty	100091	Health-related outcomes	2000	Hospital inpatient	2005	Summary Operations	2005	Health-related outcomes > Hospital inpatient > Summary Operations
6141#1	CAT-MUL	121366/338054(459420)	0.00514483	-0.0014484	0.0117392	0.126199	LOGISTIC-BINARY	How are people in household related to participant: Husband, wife or partner	100000	UK Biobank Assessment Centre	100025	Touchscreen	100062	Sociodemographics	100066	UK Biobank Assessment Centre > Touchscreen > Sociodemographics > Household
22611#0	CAT-MUL	17712/95736(113448)	0.0127159	-0.0035778	0.0290201	0.126219	LOGISTIC-BINARY	Workplace had a lot of cigarette smoke from other people smoking: Rarely/never	100089	Online follow-up	123	Work environment	130	Employment history	130	Online follow-up > Work environment > Employment history
41272#J539	CAT-MUL	462073/750(462823)	-0.0560661	-0.128101	0.0157087	0.126464	LOGISTIC-BINARY	Operative procedures - OPCS4: J53.9 Unspecified endoscopic ultrasound examination of bile duct	100091	Health-related outcomes	2000	Hospital inpatient	2005	Summary Operations	2005	Health-related outcomes > Hospital inpatient > Summary Operations
102080	CAT-SIN	38631/26297(64928)	0.0123037	-0.0034923	0.0280985	0.126831	LOGISTIC-BINARY	Yogurt/ice-cream consumers	100089	Online follow-up	100090	Diet by 24-hour recall	100109	Soup/snacks/pastries yesterday	100109	Online follow-up > Diet by 24-hour recall > Soup/snacks/pastries yesterday
189	CONTINUOUS	462279	-0.0022338	-0.0051021	0.00063446	0.126904	LINEAR	Townsend deprivation index at recruitment	1	Population characteristics	100094	Baseline characteristics	100094	Baseline characteristics	100094	Population characteristics > Baseline characteristics
2110	CAT-SIN	448680	0.00432018	-0.0012302	0.00987057	0.127116	ORDERED-LOGISTIC	Able to confide	100000	UK Biobank Assessment Centre	100025	Touchscreen	100059	Psychosocial factors	100061	UK Biobank Assessment Centre > Touchscreen > Psychosocial factors > Social support
101270	CAT-SIN	64550	-0.0293757	-0.0671227	0.0083712	0.127182	ORDERED-LOGISTIC	Other bread intake	100089	Online follow-up	100090	Diet by 24-hour recall	100101	Bread/pasta/rice yesterday	100101	Online follow-up > Diet by 24-hour recall > Bread/pasta/rice yesterday
1528	INTEGER	427415	0.00438202	-0.0012507	0.0100148	0.127313	ORDERED-LOGISTIC	Water intake		100000	UK Biobank Assessment Centre	100025	Touchscreen	100050	Lifestyle and environment	100052	UK Biobank Assessment Centre > Touchscreen > Lifestyle and environment > Diet
41272#Q168	CAT-MUL	462416/407(462823)	-0.0760565	-0.174072	0.0214774	0.127403	LOGISTIC-BINARY	Operative procedures - OPCS4: Q16.8 Other specified other vaginal operations on uterus	100091	Health-related outcomes	2000	Hospital inpatient	2005	Summary Operations	2005	Health-related outcomes > Hospital inpatient > Summary Operations
41200#M471	CAT-MUL	461800/1023(462823)	-0.0479519	-0.10974	0.0136451	0.127664	LOGISTIC-BINARY	Operative procedures - main OPCS4: M47.1 Urethral irrigation of bladder	100091	Health-related outcomes	2000	Hospital inpatient	2005	Summary Operations	2005	Health-related outcomes > Hospital inpatient > Summary Operations
22134	CAT-SIN	115073/1017(116090)	-0.0483036	-0.110579	0.0137704	0.127848	LOGISTIC-BINARY	Doctor diagnosed bronchiectasis	100089	Online follow-up	123	Work environment	132	Medical information	132	Online follow-up > Work environment > Medical information
40011#9061	CAT-MUL	462364/459(462823)	-0.0715772	-0.163924	0.0203655	0.127923	LOGISTIC-BINARY	Histology of cancer tumour: Seminoma, NOS	100091	Health-related outcomes	100092	Cancer register	100092	Cancer register	100092	Health-related outcomes > Cancer register
40006#C341	CAT-MUL	460841/1982(462823)	0.0341812	-0.0098869	0.0781401	0.127985	LOGISTIC-BINARY	Type of cancer: ICD10: C34.1 Upper lobe, bronchus or lung	100091	Health-related outcomes	100092	Cancer register	100092	Cancer register	100092	Health-related outcomes > Cancer register
41221#8	CAT-MUL	9022/1543(10565)	0.0419266	-0.0121359	0.0959079	0.128191	LOGISTIC-BINARY	Delivery methods: Emergency caesarean section	100091	Health-related outcomes	2000	Hospital inpatient	2003	Summary Maternity	2003	Health-related outcomes > Hospital inpatient > Summary Maternity
40006#C20	CAT-MUL	460628/2195(462823)	-0.0326698	-0.0748074	0.00937646	0.128208	LOGISTIC-BINARY	Type of cancer: ICD10: C20 Malignant neoplasm of rectum	100091	Health-related outcomes	100092	Cancer register	100092	Cancer register	100092	Health-related outcomes > Cancer register
41210#W924	CAT-MUL	462582/241(462823)	0.0970878	-0.0285007	0.221662	0.128241	LOGISTIC-BINARY	Operative procedures - secondary OPCS4: W92.4 Examination of joint under anaesthetic	100091	Health-related outcomes	2000	Hospital inpatient	2005	Summary Operations	2005	Health-related outcomes > Hospital inpatient > Summary Operations
41210#O302	CAT-MUL	452429/10394(462823)	-0.0151173	-0.0346125	0.00435848	0.128347	LOGISTIC-BINARY	Operative procedures - secondary OPCS4: O30.2 Splenic flexure	100091	Health-related outcomes	2000	Hospital inpatient	2005	Summary Operations	2005	Health-related outcomes > Hospital inpatient > Summary Operations
6160#2	CAT-MUL	335685/125498(461183)	-0.0051408	-0.0117687	0.00148598	0.128424	LOGISTIC-BINARY	Leisure/social activities: Pub or social club	100000	UK Biobank Assessment Centre	100025	Touchscreen	100059	Psychosocial factors	100061	UK Biobank Assessment Centre > Touchscreen > Psychosocial factors > Social support
41272#H206	CAT-MUL	451732/11091(462823)	-0.0146611	-0.033572	0.00423152	0.12845	LOGISTIC-BINARY	Operative procedures - OPCS4: H20.6 Fibreoptic endoscopic resection of lesion of colon NEC	100091	Health-related outcomes	2000	Hospital inpatient	2005	Summary Operations	2005	Health-related outcomes > Hospital inpatient > Summary Operations
20003#1140862944	CAT-MUL	462513/233(462746)	0.0984866	-0.0290924	0.225025	0.128763	LOGISTIC-BINARY	Treatment/medication code: carbocisteine	100000	UK Biobank Assessment Centre	100071	Verbal interview	100075	Medications	100075	UK Biobank Assessment Centre > Verbal interview > Medications
22617#5241	CAT-MUL	112353/1326(113679)	-0.0423503	-0.0970945	0.012234	0.128904	LOGISTIC-BINARY	Job code - historical: Electricians, electrical fitters	100089	Online follow-up	123	Work environment	130	Employment history	130	Online follow-up > Work environment > Employment history
103130	CAT-SIN	252/13946(14198)	0.0973409	-0.0278444	0.223459	0.12896	LOGISTIC-BINARY	Skin removed from poultry	100089	Online follow-up	100090	Diet by 24-hour recall	100106	Meat/fish yesterday	100106	Online follow-up > Diet by 24-hour recall > Meat/fish yesterday
22617#6139	CAT-MUL	113472/207(113679)	0.104719	-0.0311681	0.239372	0.129255	LOGISTIC-BINARY	Job code - historical: Animal care occupations n.e.c.	100089	Online follow-up	123	Work environment	130	Employment history	130	Online follow-up > Work environment > Employment history
41272#C292	CAT-MUL	461551/1272(462823)	-0.042722	-0.0980131	0.0124172	0.129406	LOGISTIC-BINARY	Operative procedures - OPCS4: C29.2 Enlargement of lacrimal punctum	100091	Health-related outcomes	2000	Hospital inpatient	2005	Summary Operations	2005	Health-related outcomes > Hospital inpatient > Summary Operations
20553#5	CAT-MUL	146049/3204(149253)	-0.0273004	-0.0626182	0.00795297	0.129414	LOGISTIC-BINARY	Methods of self-harm used: Self-injury such as self-cutting, scratching or hitting, etc.	100089	Online follow-up	136	Mental health	146	Self-harm behaviours	146	Online follow-up > Mental health > Self-harm behaviours
20003#1140870422	CAT-MUL	458865/3881(462746)	-0.024499	-0.0561912	0.00714107	0.129433	LOGISTIC-BINARY	Treatment/medication code: folic acid product	100000	UK Biobank Assessment Centre	100071	Verbal interview	100075	Medications	100075	UK Biobank Assessment Centre > Verbal interview > Medications
41272#G161	CAT-MUL	462290/533(462823)	-0.0661197	-0.151757	0.0191715	0.129458	LOGISTIC-BINARY	Operative procedures - OPCS4: G16.1 Diagnostic fibreoptic endoscopic examination of oesophagus and biopsy of lesion of oesophagus	100091	Health-related outcomes	2000	Hospital inpatient	2005	Summary Operations	2005	Health-related outcomes > Hospital inpatient > Summary Operations
90099	CONTINUOUS	98437	0.00477465	-0.0014008	0.0109502	0.129678	LINEAR	Fraction acceleration <= 8 milli-gravities	100088	Additional exposures	1008	Physical activity measurement	1010	Acceleration intensity distribution	1010	Additional exposures > Physical activity measurement > Acceleration intensity distribution
41210#Z564	CAT-MUL	462068/755(462823)	0.0548995	-0.0163217	0.125822	0.130047	LOGISTIC-BINARY	Operative procedures - secondary OPCS4: Z56.4 Flexor digitorum profundus	100091	Health-related outcomes	2000	Hospital inpatient	2005	Summary Operations	2005	Health-related outcomes > Hospital inpatient > Summary Operations
41272#Z564	CAT-MUL	462068/755(462823)	0.0548995	-0.0163217	0.125822	0.130047	LOGISTIC-BINARY	Operative procedures - OPCS4: Z56.4 Flexor digitorum profundus	100091	Health-related outcomes	2000	Hospital inpatient	2005	Summary Operations	2005	Health-related outcomes > Hospital inpatient > Summary Operations
41210#Y469	CAT-MUL	462540/283(462823)	-0.0905825	-0.208171	0.0263685	0.130111	LOGISTIC-BINARY	Operative procedures - secondary OPCS4: Y46.9 Unspecified open approach to contents of cranium	100091	Health-related outcomes	2000	Hospital inpatient	2005	Summary Operations	2005	Health-related outcomes > Hospital inpatient > Summary Operations
41272#Y469	CAT-MUL	462540/283(462823)	-0.0905825	-0.208171	0.0263685	0.130111	LOGISTIC-BINARY	Operative procedures - OPCS4: Y46.9 Unspecified open approach to contents of cranium	100091	Health-related outcomes	2000	Hospital inpatient	2005	Summary Operations	2005	Health-related outcomes > Hospital inpatient > Summary Operations
41246#2460	CAT-MUL	440318/3326(443644)	-0.0264345	-0.0606947	0.00776584	0.130132	LOGISTIC-BINARY	Treatment speciality of consultant (recoded): Rehabilitation	100091	Health-related outcomes	2000	Hospital inpatient	2001	Summary Administration	2001	Health-related outcomes > Hospital inpatient > Summary Administration
130230	DATE	451657/11166(462823)	-0.0145372	-0.0333776	0.00428481	0.13024	LOGISTIC-BINARY	Date B37 first reported (candidiasis)	2401	Health-related outcomes	First occurrences	First occurrences	2401	Health-related outcomes > First occurrences > Certain infectious and parasitic diseases
1150-2	CAT-SIN	225154/388927	-999	-999	-999	0.130536	MULTINOMIAL-LOGISTIC	Usual side of head for mobile phone use	100000	UK Biobank Assessment Centre	100025	Touchscreen	100050	Lifestyle and environment	100053	UK Biobank Assessment Centre > Touchscreen > Lifestyle and environment > Electronic device use
41272#W091	CAT-MUL	462418/405(462823)	-0.0755577	-0.173742	0.0221706	0.130631	LOGISTIC-BINARY	Operative procedures - OPCS4: W09.1 Excision of lesion of bone NEC	100091	Health-related outcomes	2000	Hospital inpatient	2005	Summary Operations	2005	Health-related outcomes > Hospital inpatient > Summary Operations
41246#1130	CAT-MUL	433485/10603(444088)	-0.0150278	-0.034523	0.00444869	0.130642	LOGISTIC-BINARY	Treatment speciality of consultant (recoded): Breast surgery	100091	Health-related outcomes	2000	Hospital inpatient	2001	Summary Administration	2001	Health-related outcomes > Hospital inpatient > Summary Administration
3088	CAT-SIN	462364	-0.0081623	-0.018748	0.00242342	0.130715	ORDERED-LOGISTIC	Contra-indications for spirometry	100000	UK Biobank Assessment Centre	100006	Physical measures	100020	Spirometry	100020	UK Biobank Assessment Centre > Physical measures > Spirometry
130676	DATE	462424/399(462823)	-0.076245	-0.17535	0.0224279	0.130797	LOGISTIC-BINARY	Date D80 first reported (immunodeficiency with predominantly antibody defects)	2403	Health-related outcomes	First occurrences	First occurrences	2403	Health-related outcomes > First occurrences > Blood, blood-forming organs and certain immune disorders
22337	INTEGER	23676	-0.0097938	-0.0224996	0.00291189	0.130838	LINEAR	T axis		100000	UK Biobank Assessment Centre	100006	Physical measures	104	ECG at rest, 12-lead	104	UK Biobank Assessment Centre > Physical measures > ECG at rest, 12-lead
40011#8261	CAT-MUL	462539/284(462823)	0.088958	-0.0268593	0.203937	0.130865	LOGISTIC-BINARY	Histology of cancer tumour: Adenocarcinoma in villous adenoma	100091	Health-related outcomes	100092	Cancer register	100092	Cancer register	100092	Health-related outcomes > Cancer register
41210#Z928	CAT-MUL	462445/378(462823)	0.0771013	-0.0233569	0.176942	0.131365	LOGISTIC-BINARY	Operative procedures - secondary OPCS4: Z92.8 Specified region of body NEC	100091	Health-related outcomes	2000	Hospital inpatient	2005	Summary Operations	2005	Health-related outcomes > Hospital inpatient > Summary Operations
41272#Z928	CAT-MUL	462445/378(462823)	0.0771013	-0.0233569	0.176942	0.131365	LOGISTIC-BINARY	Operative procedures - OPCS4: Z92.8 Specified region of body NEC	100091	Health-related outcomes	2000	Hospital inpatient	2005	Summary Operations	2005	Health-related outcomes > Hospital inpatient > Summary Operations
20003#1140909788	CAT-MUL	462386/360(462746)	-0.0800064	-0.184184	0.0236722	0.131395	LOGISTIC-BINARY	Treatment/medication code: sodium cromoglicate	100000	UK Biobank Assessment Centre	100071	Verbal interview	100075	Medications	100075	UK Biobank Assessment Centre > Verbal interview > Medications
131676	DATE	456984/5839(462823)	-0.0199035	-0.0457822	0.00594031	0.131441	LOGISTIC-BINARY	Date K81 first reported (cholecystitis)	2411	Health-related outcomes	First occurrences	First occurrences	2411	Health-related outcomes > First occurrences > Digestive system disorders
41200#K751	CAT-MUL	453654/9169(462823)	-0.0160127	-0.0368368	0.00478938	0.131575	LOGISTIC-BINARY	Operative procedures - main OPCS4: K75.1 Percutaneous transluminal balloon angioplasty and insertion of 1-2 drug-eluting stents into coronary artery	100091	Health-related outcomes	2000	Hospital inpatient	2005	Summary Operations	2005	Health-related outcomes > Hospital inpatient > Summary Operations
21053	CAT-SIN	166242	0.00835564	-0.0025072	0.0192185	0.131654	ORDERED-LOGISTIC	Degree bothered by dizziness in the last 3 months	100089	Online follow-up	153	Digestive health	153	Digestive health	153	Online follow-up > Digestive health
41272#L874	CAT-MUL	454691/8132(462823)	-0.0168914	-0.0388752	0.00506703	0.131856	LOGISTIC-BINARY	Operative procedures - OPCS4: L87.4 Avulsion of varicose vein of leg	100091	Health-related outcomes	2000	Hospital inpatient	2005	Summary Operations	2005	Health-related outcomes > Hospital inpatient > Summary Operations
41200#D102	CAT-MUL	462591/232(462823)	-0.0996054	-0.229547	0.0295833	0.131957	LOGISTIC-BINARY	Operative procedures - main OPCS4: D10.2 Modified radical mastoidectomy	100091	Health-related outcomes	2000	Hospital inpatient	2005	Summary Operations	2005	Health-related outcomes > Hospital inpatient > Summary Operations
22601#41363428	CAT-MUL	113439/240(113679)	0.0966184	-0.0296193	0.221817	0.132043	LOGISTIC-BINARY	Job coding: database assistant/clerk, computer clerk, data entry clerk/processor, book keeping/accounts machinist	100089	Online follow-up	123	Work environment	130	Employment history	130	Online follow-up > Work environment > Employment history
20004#1540	CAT-MUL	461580/1166(462746)	0.0441306	-0.0133958	0.101469	0.132072	LOGISTIC-BINARY	Operation code: termination of pregnancy/top	100000	UK Biobank Assessment Centre	100071	Verbal interview	100076	Operations	100076	UK Biobank Assessment Centre > Verbal interview > Operations
41272#W371	CAT-MUL	453549/9274(462823)	0.0158899	-0.0048116	0.0365697	0.132254	LOGISTIC-BINARY	Operative procedures - OPCS4: W37.1 Primary total prosthetic replacement of hip joint using cement	100091	Health-related outcomes	2000	Hospital inpatient	2005	Summary Operations	2005	Health-related outcomes > Hospital inpatient > Summary Operations
40011#8090	CAT-MUL	436435/26388(462823)	0.00963372	-0.0029162	0.0221765	0.132333	LOGISTIC-BINARY	Histology of cancer tumour: Basal cell carcinoma, NOS	100091	Health-related outcomes	100092	Cancer register	100092	Cancer register	100092	Health-related outcomes > Cancer register
41200#X368	CAT-MUL	461367/1456(462823)	-0.03969	-0.0914675	0.0119581	0.132488	LOGISTIC-BINARY	Operative procedures - main OPCS4: X36.8 Other specified blood withdrawal	100091	Health-related outcomes	2000	Hospital inpatient	2005	Summary Operations	2005	Health-related outcomes > Hospital inpatient > Summary Operations
41210#W693	CAT-MUL	461958/865(462823)	-0.0514247	-0.118558	0.0154904	0.132653	LOGISTIC-BINARY	Operative procedures - secondary OPCS4: W69.3 Partial synovectomy	100091	Health-related outcomes	2000	Hospital inpatient	2005	Summary Operations	2005	Health-related outcomes > Hospital inpatient > Summary Operations
131640	DATE	432135/30688(462823)	-0.0089261	-0.0205718	0.0027132	0.132898	LOGISTIC-BINARY	Date K59 first reported (other functional intestinal disorders)	2411	Health-related outcomes	First occurrences	First occurrences	2411	Health-related outcomes > First occurrences > Digestive system disorders
131050	DATE	462503/320(462823)	-0.0844806	-0.195026	0.0254901	0.13322	LOGISTIC-BINARY	Date G41 first reported (status epilepticus)	2406	Health-related outcomes	First occurrences	First occurrences	2406	Health-related outcomes > First occurrences > Nervous system disorders
41210#Y021	CAT-MUL	461814/1009(462823)	0.0471353	-0.014507	0.108558	0.133267	LOGISTIC-BINARY	Operative procedures - secondary OPCS4: Y02.1 Implantation of prosthesis into organ NOC	100091	Health-related outcomes	2000	Hospital inpatient	2005	Summary Operations	2005	Health-related outcomes > Hospital inpatient > Summary Operations
41272#Y021	CAT-MUL	461814/1009(462823)	0.0471353	-0.014507	0.108558	0.133267	LOGISTIC-BINARY	Operative procedures - OPCS4: Y02.1 Implantation of prosthesis into organ NOC	100091	Health-related outcomes	2000	Hospital inpatient	2005	Summary Operations	2005	Health-related outcomes > Hospital inpatient > Summary Operations
41246#1580	CAT-MUL	368935/78529(447464)	-0.0065659	-0.0151421	0.00200877	0.133439	LOGISTIC-BINARY	Treatment speciality of consultant (recoded): Gynaecology	100091	Health-related outcomes	2000	Hospital inpatient	2001	Summary Administration	2001	Health-related outcomes > Hospital inpatient > Summary Administration
41245#1030	CAT-MUL	459107/1710(460817)	0.0363027	-0.0111797	0.0836581	0.133459	LOGISTIC-BINARY	Main speciality of consultant (recoded): Allied health professional episode	100091	Health-related outcomes	2000	Hospital inpatient	2001	Summary Administration	2001	Health-related outcomes > Hospital inpatient > Summary Administration
41245#1800	CAT-MUL	429947/31180(461127)	-0.0088551	-0.0204309	0.00271458	0.133693	LOGISTIC-BINARY	Main speciality of consultant (recoded): Respiratory medicine	100091	Health-related outcomes	2000	Hospital inpatient	2001	Summary Administration	2001	Health-related outcomes > Hospital inpatient > Summary Administration
41272#C846	CAT-MUL	462587/236(462823)	0.096755	-0.0301972	0.222691	0.1337	LOGISTIC-BINARY	Operative procedures - OPCS4: C84.6 Retinotomy NEC	100091	Health-related outcomes	2000	Hospital inpatient	2005	Summary Operations	2005	Health-related outcomes > Hospital inpatient > Summary Operations
22604#2	CAT-MUL	94624/19055(113679)	-0.0123119	-0.0284134	0.00378011	0.133839	LOGISTIC-BINARY	Work hours - lumped category	100089	Online follow-up	123	Work environment	130	Employment history	130	Online follow-up > Work environment > Employment history
20255-1	CAT-SIN	255514/368370	-999	-999	-999	0.133881	MULTINOMIAL-LOGISTIC	Spirometry QC measure	100000	UK Biobank Assessment Centre	100006	Physical measures	100020	Spirometry	100020	UK Biobank Assessment Centre > Physical measures > Spirometry
41272#S493	CAT-MUL	462274/549(462823)	0.0636909	-0.0198046	0.146759	0.133926	LOGISTIC-BINARY	Operative procedures - OPCS4: S49.3 Removal of skin expander from subcutaneous tissue of breast	100091	Health-related outcomes	2000	Hospital inpatient	2005	Summary Operations	2005	Health-related outcomes > Hospital inpatient > Summary Operations
30770	CONTINUOUS	438895	-0.0021955	-0.0050674	0.00067632	0.13403	LINEAR	IGF-1		100078	Biological samples	100079	Assay results	100080	Blood assays	17518	Biological samples > Assay results > Blood assays > Blood biochemistry
41272#G753	CAT-MUL	461330/1493(462823)	-0.0389581	-0.0900074	0.0119594	0.134229	LOGISTIC-BINARY	Operative procedures - OPCS4: G75.3 Closure of ileostomy	100091	Health-related outcomes	2000	Hospital inpatient	2005	Summary Operations	2005	Health-related outcomes > Hospital inpatient > Summary Operations
41272#V265	CAT-MUL	462551/272(462823)	0.090148	-0.0283397	0.207761	0.134525	LOGISTIC-BINARY	Operative procedures - OPCS4: V26.5 Revisional posterior decompression of lumbar spine NEC	100091	Health-related outcomes	2000	Hospital inpatient	2005	Summary Operations	2005	Health-related outcomes > Hospital inpatient > Summary Operations
41272#X391	CAT-MUL	462529/294(462823)	-0.0876836	-0.202895	0.0268993	0.134765	LOGISTIC-BINARY	Operative procedures - OPCS4: X39.1 Oral administration of therapeutic substance	100091	Health-related outcomes	2000	Hospital inpatient	2005	Summary Operations	2005	Health-related outcomes > Hospital inpatient > Summary Operations
41272#X084	CAT-MUL	462509/314(462823)	0.0838385	-0.0264125	0.193337	0.134825	LOGISTIC-BINARY	Operative procedures - OPCS4: X08.4 Amputation of finger NEC	100091	Health-related outcomes	2000	Hospital inpatient	2005	Summary Operations	2005	Health-related outcomes > Hospital inpatient > Summary Operations
100310	CAT-SIN	64574	0.0475457	-0.0148036	0.109895	0.135014	ORDERED-LOGISTIC	Espresso intake	100089	Online follow-up	100090	Diet by 24-hour recall	100104	Hot/cold beverages yesterday	100104	Online follow-up > Diet by 24-hour recall > Hot/cold beverages yesterday
41272#W951	CAT-MUL	462589/234(462823)	-0.0984029	-0.22779	0.030244	0.135024	LOGISTIC-BINARY	Operative procedures - OPCS4: W95.1 Primary hybrid prosthetic replacement of hip joint using cement NEC	100091	Health-related outcomes	2000	Hospital inpatient	2005	Summary Operations	2005	Health-related outcomes > Hospital inpatient > Summary Operations
41210#Z567	CAT-MUL	461159/1664(462823)	-0.0368008	-0.0851327	0.011412	0.13512	LOGISTIC-BINARY	Operative procedures - secondary OPCS4: Z56.7 Extensor muscle of hand	100091	Health-related outcomes	2000	Hospital inpatient	2005	Summary Operations	2005	Health-related outcomes > Hospital inpatient > Summary Operations
41272#Z567	CAT-MUL	461159/1664(462823)	-0.0368008	-0.0851327	0.011412	0.13512	LOGISTIC-BINARY	Operative procedures - OPCS4: Z56.7 Extensor muscle of hand	100091	Health-related outcomes	2000	Hospital inpatient	2005	Summary Operations	2005	Health-related outcomes > Hospital inpatient > Summary Operations
41210#K512	CAT-MUL	462524/299(462823)	-0.0869083	-0.201251	0.0268106	0.135294	LOGISTIC-BINARY	Operative procedures - secondary OPCS4: K51.2 Intravascular ultrasound of coronary artery	100091	Health-related outcomes	2000	Hospital inpatient	2005	Summary Operations	2005	Health-related outcomes > Hospital inpatient > Summary Operations
131154	DATE	459140/3683(462823)	0.0247012	-0.0077491	0.0570941	0.135376	LOGISTIC-BINARY	Date H18 first reported (other disorders of cornea)	2407	Health-related outcomes	First occurrences	First occurrences	2407	Health-related outcomes > First occurrences > Eye and adnexa disorders
41200#Q171	CAT-MUL	455120/7703(462823)	-0.0173238	-0.0400774	0.00540354	0.135399	LOGISTIC-BINARY	Operative procedures - main OPCS4: Q17.1 Endoscopic resection of lesion of uterus	100091	Health-related outcomes	2000	Hospital inpatient	2005	Summary Operations	2005	Health-related outcomes > Hospital inpatient > Summary Operations
41244#200	CAT-MUL	127873/329861(457734)	-0.0050209	-0.0116117	0.00157081	0.135437	LOGISTIC-BINARY	Intended management of patient (recoded): No overnight hospital stay	100091	Health-related outcomes	2000	Hospital inpatient	2001	Summary Administration	2001	Health-related outcomes > Hospital inpatient > Summary Administration
41210#Y912	CAT-MUL	462001/822(462823)	-0.0524161	-0.121348	0.0162862	0.135486	LOGISTIC-BINARY	Operative procedures - secondary OPCS4: Y91.2 Megavoltage treatment for simple radiotherapy	100091	Health-related outcomes	2000	Hospital inpatient	2005	Summary Operations	2005	Health-related outcomes > Hospital inpatient > Summary Operations
41272#Y912	CAT-MUL	462001/822(462823)	-0.0524161	-0.121348	0.0162862	0.135486	LOGISTIC-BINARY	Operative procedures - OPCS4: Y91.2 Megavoltage treatment for simple radiotherapy	100091	Health-related outcomes	2000	Hospital inpatient	2005	Summary Operations	2005	Health-related outcomes > Hospital inpatient > Summary Operations
6142#1	CAT-MUL	197351/263712(461063)	0.0054079	-0.001693	0.0125089	0.135527	LOGISTIC-BINARY	Current employment status: In paid employment or self-employed	100000	UK Biobank Assessment Centre	100025	Touchscreen	100062	Sociodemographics	100064	UK Biobank Assessment Centre > Touchscreen > Sociodemographics > Employment
40011#8046	CAT-MUL	462475/348(462823)	0.0794426	-0.0252106	0.183424	0.135557	LOGISTIC-BINARY	Histology of cancer tumour: Non-small cell carcinoma	100091	Health-related outcomes	100092	Cancer register	100092	Cancer register	100092	Health-related outcomes > Cancer register
41210#L911	CAT-MUL	462561/262(462823)	-0.0929138	-0.215246	0.0287481	0.135584	LOGISTIC-BINARY	Operative procedures - secondary OPCS4: L91.1 Open insertion of central venous catheter	100091	Health-related outcomes	2000	Hospital inpatient	2005	Summary Operations	2005	Health-related outcomes > Hospital inpatient > Summary Operations
20084#472	CAT-MUL	49409/15519(64928)	-0.0140257	-0.0324538	0.00439129	0.135644	LOGISTIC-BINARY	Vitamin and/or mineral supplement use: Fish oil	100089	Online follow-up	100090	Diet by 24-hour recall	100112	Vitamin/mineral supplements yesterday	100112	Online follow-up > Diet by 24-hour recall > Vitamin/mineral supplements yesterday
22601#41363318	CAT-MUL	113087/592(113679)	-0.061878	-0.14339	0.0192917	0.135968	LOGISTIC-BINARY	Job coding: database assistant/clerk, computer clerk, data entry clerk/processor, book keeping/accounts machinist	100089	Online follow-up	123	Work environment	130	Employment history	130	Online follow-up > Work environment > Employment history
22601#41423309	CAT-MUL	113425/254(113679)	0.0927685	-0.029667	0.214249	0.136052	LOGISTIC-BINARY	Job coding: communication/telecommunications operator, radio/telex operator, radar operator	100089	Online follow-up	123	Work environment	130	Employment history	130	Online follow-up > Work environment > Employment history
41210#S063	CAT-MUL	461935/888(462823)	-0.0502475	-0.116437	0.0157245	0.13615	LOGISTIC-BINARY	Operative procedures - secondary OPCS4: S06.3 Shave excision of lesion of skin of head or neck	100091	Health-related outcomes	2000	Hospital inpatient	2005	Summary Operations	2005	Health-related outcomes > Hospital inpatient > Summary Operations
41272#V259	CAT-MUL	462337/486(462823)	0.0670437	-0.0214319	0.155034	0.136445	LOGISTIC-BINARY	Operative procedures - OPCS4: V25.9 Unspecified primary decompression operations on lumbar spine	100091	Health-related outcomes	2000	Hospital inpatient	2005	Summary Operations	2005	Health-related outcomes > Hospital inpatient > Summary Operations
22601#41423445	CAT-MUL	113478/201(113679)	-0.105802	-0.245489	0.0329579	0.136459	LOGISTIC-BINARY	Job coding: emergency services control room/radio operator/officer	100089	Online follow-up	123	Work environment	130	Employment history	130	Online follow-up > Work environment > Employment history
2257	CAT-SIN	281789/171509(453298)	-0.0046257	-0.0107147	0.00146269	0.136478	LOGISTIC-BINARY	Hearing difficulty/problems with background noise	100000	UK Biobank Assessment Centre	100025	Touchscreen	100036	Health and medical history	100043	UK Biobank Assessment Centre > Touchscreen > Health and medical history > Hearing
41272#F109	CAT-MUL	460574/2249(462823)	-0.0315771	-0.0731866	0.00994413	0.136499	LOGISTIC-BINARY	Operative procedures - OPCS4: F10.9 Unspecified simple extraction of tooth	100091	Health-related outcomes	2000	Hospital inpatient	2005	Summary Operations	2005	Health-related outcomes > Hospital inpatient > Summary Operations
41210#Z583	CAT-MUL	462511/312(462823)	-0.0850539	-0.197284	0.0266259	0.136545	LOGISTIC-BINARY	Operative procedures - secondary OPCS4: Z58.3 Tibialis posterior	100091	Health-related outcomes	2000	Hospital inpatient	2005	Summary Operations	2005	Health-related outcomes > Hospital inpatient > Summary Operations
41272#Z583	CAT-MUL	462511/312(462823)	-0.0850539	-0.197284	0.0266259	0.136545	LOGISTIC-BINARY	Operative procedures - OPCS4: Z58.3 Tibialis posterior	100091	Health-related outcomes	2000	Hospital inpatient	2005	Summary Operations	2005	Health-related outcomes > Hospital inpatient > Summary Operations
130212	DATE	462436/387(462823)	-0.0761958	-0.176765	0.0238892	0.136656	LOGISTIC-BINARY	Date B24 first reported (unspecified human immunodeficiency virus [hiv] disease)	2401	Health-related outcomes	First occurrences	First occurrences	2401	Health-related outcomes > First occurrences > Certain infectious and parasitic diseases
41200#U301	CAT-MUL	462383/440(462823)	-0.0713717	-0.165586	0.0224394	0.136809	LOGISTIC-BINARY	Operative procedures - main OPCS4: U30.1 Tilt table testing	100091	Health-related outcomes	2000	Hospital inpatient	2005	Summary Operations	2005	Health-related outcomes > Hospital inpatient > Summary Operations
41200#E369	CAT-MUL	461071/1752(462823)	-0.0356677	-0.0827314	0.01128	0.136954	LOGISTIC-BINARY	Operative procedures - main OPCS4: E36.9 Unspecified diagnostic endoscopic examination of larynx	100091	Health-related outcomes	2000	Hospital inpatient	2005	Summary Operations	2005	Health-related outcomes > Hospital inpatient > Summary Operations
41200#S069	CAT-MUL	436360/26463(462823)	0.00941717	-0.0030028	0.0218297	0.137119	LOGISTIC-BINARY	Operative procedures - main OPCS4: S06.9 Unspecified other excision of lesion of skin	100091	Health-related outcomes	2000	Hospital inpatient	2005	Summary Operations	2005	Health-related outcomes > Hospital inpatient > Summary Operations
30200	CONTINUOUS	448192	-0.0022159	-0.005141	0.00070909	0.137589	LINEAR	Neutrophill percentage	100078	Biological samples	100079	Assay results	100080	Blood assays	100081	Biological samples > Assay results > Blood assays > Blood count
41210#W154	CAT-MUL	462525/298(462823)	-0.0866125	-0.201262	0.027458	0.137765	LOGISTIC-BINARY	Operative procedures - secondary OPCS4: W15.4 Osteotomy of head of metatarsal bone	100091	Health-related outcomes	2000	Hospital inpatient	2005	Summary Operations	2005	Health-related outcomes > Hospital inpatient > Summary Operations
41235	INTEGER	303842	-0.0049646	-0.0115253	0.00159615	0.138035	ORDERED-LOGISTIC	Spells in hospital	100091	Health-related outcomes	2000	Hospital inpatient	2001	Summary Administration	2001	Health-related outcomes > Hospital inpatient > Summary Administration
22614#0	CAT-MUL	1904/110967(112871)	0.0343749	-0.0109981	0.0798552	0.138045	LOGISTIC-BINARY	Worked with pesticides: Rarely/never	100089	Online follow-up	123	Work environment	130	Employment history	130	Online follow-up > Work environment > Employment history
131090	DATE	462554/269(462823)	-0.0910691	-0.211735	0.0289276	0.138053	LOGISTIC-BINARY	Date G64 first reported (other disorders of peripheral nervous system)	2406	Health-related outcomes	First occurrences	First occurrences	2406	Health-related outcomes > First occurrences > Nervous system disorders
21074	CAT-SIN	9541/10251(19792)	-0.0213785	-0.0496382	0.00687352	0.138074	LOGISTIC-BINARY	Diarrhoea when IBS symptoms first began	100089	Online follow-up	153	Digestive health	153	Digestive health	153	Online follow-up > Digestive health
131898	DATE	462425/398(462823)	0.0739919	-0.0240956	0.171507	0.13814	LOGISTIC-BINARY	Date M34 first reported (systemic sclerosis)	2413	Health-related outcomes	First occurrences	First occurrences	2413	Health-related outcomes > First occurrences > Musculoskeletal system and connective tissue disorders
22615#1	CAT-MUL	95677/16115(111792)	0.0130082	-0.0041928	0.0301998	0.138171	LOGISTIC-BINARY	Workplace had a lot of diesel exhaust	100089	Online follow-up	123	Work environment	130	Employment history	130	Online follow-up > Work environment > Employment history
20004#1598	CAT-MUL	462546/200(462746)	-0.105695	-0.245826	0.0335954	0.138239	LOGISTIC-BINARY	Operation code: nail surgery / nail removal	100000	UK Biobank Assessment Centre	100071	Verbal interview	100076	Operations	100076	UK Biobank Assessment Centre > Verbal interview > Operations
41210#L882	CAT-MUL	462615/208(462823)	0.101749	-0.033373	0.235707	0.138342	LOGISTIC-BINARY	Operative procedures - secondary OPCS4: L88.2 Radiofrequency ablation of varicose vein of leg	100091	Health-related outcomes	2000	Hospital inpatient	2005	Summary Operations	2005	Health-related outcomes > Hospital inpatient > Summary Operations
22601#24213281	CAT-MUL	111291/2388(113679)	0.0306315	-0.0099476	0.0711204	0.138571	LOGISTIC-BINARY	Job coding: chartered/certified accountant, auditor, company accountant, articled/audit clerk, official receiver	100089	Online follow-up	123	Work environment	130	Employment history	130	Online follow-up > Work environment > Employment history
22617#2421	CAT-MUL	111291/2388(113679)	0.0306315	-0.0099476	0.0711204	0.138571	LOGISTIC-BINARY	Job code - historical: Chartered and certified accountants	100089	Online follow-up	123	Work environment	130	Employment history	130	Online follow-up > Work environment > Employment history
20004#1507	CAT-MUL	460041/2705(462746)	-0.0286998	-0.0667299	0.00925598	0.138727	LOGISTIC-BINARY	Operation code: ectopic pregnancy surgery	100000	UK Biobank Assessment Centre	100071	Verbal interview	100076	Operations	100076	UK Biobank Assessment Centre > Verbal interview > Operations
20473	INTEGER	3384	-0.0471719	-0.109612	0.0152681	0.138771	ORDERED-LOGISTIC	Number of times seen an un-real vision	100089	Online follow-up	136	Mental health	144	Unusual and psychotic experiences	144	Online follow-up > Mental health > Unusual and psychotic experiences
41245#1080	CAT-MUL	447821/13093(460914)	0.0132417	-0.004298	0.0307662	0.138786	LOGISTIC-BINARY	Main speciality of consultant (recoded): Cardiothoracic surgery	100091	Health-related outcomes	2000	Hospital inpatient	2001	Summary Administration	2001	Health-related outcomes > Hospital inpatient > Summary Administration
41229#5NE	CAT-MUL	462405/418(462823)	0.0721025	-0.0236356	0.167285	0.138808	LOGISTIC-BINARY	PCT responsible for patient data: CUMBRIA TEACHING PCT	100091	Health-related outcomes	2000	Hospital inpatient	2001	Summary Administration	2001	Health-related outcomes > Hospital inpatient > Summary Administration
20550#3	CAT-MUL	140692/8527(149219)	0.0166331	-0.0054101	0.0386539	0.138956	LOGISTIC-BINARY	Activities undertaken to treat anxiety: Other therapeutic activities such as mindfulness, yoga or art classes	100089	Online follow-up	136	Mental health	140	Anxiety	140	Online follow-up > Mental health > Anxiety
94	INTEGER	39732	-0.0072922	-0.0169537	0.00236932	0.139052	LINEAR	Diastolic blood pressure, manual reading	100000	UK Biobank Assessment Centre	100006	Physical measures	100011	Blood pressure	100011	UK Biobank Assessment Centre > Physical measures > Blood pressure
41200#G331	CAT-MUL	462504/319(462823)	0.082071	-0.0270373	0.190417	0.139063	LOGISTIC-BINARY	Operative procedures - main OPCS4: G33.1 Bypass of stomach by anastomosis of stomach to jejunum NEC	100091	Health-related outcomes	2000	Hospital inpatient	2005	Summary Operations	2005	Health-related outcomes > Hospital inpatient > Summary Operations
22617#6219	CAT-MUL	113428/251(113679)	-0.0939393	-0.218774	0.0301155	0.139067	LOGISTIC-BINARY	Job code - historical: Leisure and travel service occupations n.e.c.	100089	Online follow-up	123	Work environment	130	Employment history	130	Online follow-up > Work environment > Employment history
41272#W904	CAT-MUL	462047/776(462823)	-0.0534034	-0.12429	0.01724	0.139131	LOGISTIC-BINARY	Operative procedures - OPCS4: W90.4 Injection into joint NEC	100091	Health-related outcomes	2000	Hospital inpatient	2005	Summary Operations	2005	Health-related outcomes > Hospital inpatient > Summary Operations
6159#100	CAT-MUL	277123/184549(461672)	0.00444645	-0.0014496	0.0103422	0.139373	LOGISTIC-BINARY	Pain type(s) experienced in last month	100000	UK Biobank Assessment Centre	100025	Touchscreen	100036	Health and medical history	100048	UK Biobank Assessment Centre > Touchscreen > Health and medical history > Pain
41272#Q171	CAT-MUL	454577/8246(462823)	-0.016575	-0.0385903	0.00541596	0.139817	LOGISTIC-BINARY	Operative procedures - OPCS4: Q17.1 Endoscopic resection of lesion of uterus	100091	Health-related outcomes	2000	Hospital inpatient	2005	Summary Operations	2005	Health-related outcomes > Hospital inpatient > Summary Operations
131016	DATE	462158/665(462823)	0.0569981	-0.0188996	0.132553	0.140171	LOGISTIC-BINARY	Date G12 first reported (spinal muscular atrophy and related syndromes)	2406	Health-related outcomes	First occurrences	First occurrences	2406	Health-related outcomes > First occurrences > Nervous system disorders
20087#164	CAT-MUL	56998/7930(64928)	-0.0177442	-0.0413455	0.00583153	0.140364	LOGISTIC-BINARY	Types of spread used on bread/crackers: Olive spread on bread/crackers	100089	Online follow-up	100090	Diet by 24-hour recall	100101	Bread/pasta/rice yesterday	100101	Online follow-up > Diet by 24-hour recall > Bread/pasta/rice yesterday
22601#71233339	CAT-MUL	113352/327(113679)	0.0809527	-0.0270397	0.188218	0.140472	LOGISTIC-BINARY	Job coding: roundsman or woman, van salesperson, ice cream seller, milkman, mobile shop salesperson	100089	Online follow-up	123	Work environment	130	Employment history	130	Online follow-up > Work environment > Employment history
22617#7123	CAT-MUL	113352/327(113679)	0.0809527	-0.0270397	0.188218	0.140472	LOGISTIC-BINARY	Job code - historical: Roundsmen/women and van salespersons	100089	Online follow-up	123	Work environment	130	Employment history	130	Online follow-up > Work environment > Employment history
41272#M165	CAT-MUL	462501/322(462823)	-0.082746	-0.193055	0.0270067	0.14055	LOGISTIC-BINARY	Operative procedures - OPCS4: M16.5 Removal of nephrostomy tube	100091	Health-related outcomes	2000	Hospital inpatient	2005	Summary Operations	2005	Health-related outcomes > Hospital inpatient > Summary Operations
41272#E046	CAT-MUL	462413/410(462823)	-0.0733033	-0.171042	0.0239927	0.140717	LOGISTIC-BINARY	Operative procedures - OPCS4: E04.6 Cauterisation of turbinate of nose	100091	Health-related outcomes	2000	Hospital inpatient	2005	Summary Operations	2005	Health-related outcomes > Hospital inpatient > Summary Operations
20004#1355	CAT-MUL	443244/19502(462746)	-0.0110734	-0.0258198	0.00366316	0.14092	LOGISTIC-BINARY	Operation code: bilateral oophorectomy	100000	UK Biobank Assessment Centre	100071	Verbal interview	100076	Operations	100076	UK Biobank Assessment Centre > Verbal interview > Operations
41272#C151	CAT-MUL	461995/828(462823)	-0.0514523	-0.120057	0.016922	0.140932	LOGISTIC-BINARY	Operative procedures - OPCS4: C15.1 Correction of ectropion NEC	100091	Health-related outcomes	2000	Hospital inpatient	2005	Summary Operations	2005	Health-related outcomes > Hospital inpatient > Summary Operations
41210#T463	CAT-MUL	461193/1630(462823)	-0.036636	-0.0854834	0.0120895	0.141077	LOGISTIC-BINARY	Operative procedures - secondary OPCS4: T46.3 Irrigation of peritoneal cavity	100091	Health-related outcomes	2000	Hospital inpatient	2005	Summary Operations	2005	Health-related outcomes > Hospital inpatient > Summary Operations
30850	CONTINUOUS	399669	0.00218237	-0.0007239	0.00508867	0.141086	LINEAR	Testosterone		100078	Biological samples	100079	Assay results	100080	Blood assays	17518	Biological samples > Assay results > Blood assays > Blood biochemistry
100017	CONTINUOUS	64958	0.00570793	-0.0018937	0.0133096	0.1411	LINEAR	Magnesium		100089	Online follow-up	100090	Diet by 24-hour recall	100098	Estimated nutrients yesterday	100098	Online follow-up > Diet by 24-hour recall > Estimated nutrients yesterday
3089	CAT-SIN	415709/8987(424696)	-0.0157318	-0.0366979	0.00521188	0.141135	LOGISTIC-BINARY	Caffeine drink within last hour	100000	UK Biobank Assessment Centre	100006	Physical measures	100020	Spirometry	100020	UK Biobank Assessment Centre > Physical measures > Spirometry
41200#W371	CAT-MUL	453586/9237(462823)	0.0155599	-0.0051822	0.0362803	0.141255	LOGISTIC-BINARY	Operative procedures - main OPCS4: W37.1 Primary total prosthetic replacement of hip joint using cement	100091	Health-related outcomes	2000	Hospital inpatient	2005	Summary Operations	2005	Health-related outcomes > Hospital inpatient > Summary Operations
22617#5249	CAT-MUL	112996/683(113679)	0.0562607	-0.0189212	0.131107	0.141582	LOGISTIC-BINARY	Job code - historical: Electrical/electronics engineers n.e.c.	100089	Online follow-up	123	Work environment	130	Employment history	130	Online follow-up > Work environment > Employment history
40006#C838	CAT-MUL	462607/216(462823)	-0.100844	-0.235675	0.0331983	0.141598	LOGISTIC-BINARY	Type of cancer: ICD10: C83.8 Other types of diffuse non-Hodgkin's lymphoma	100091	Health-related outcomes	100092	Cancer register	100092	Cancer register	100092	Health-related outcomes > Cancer register
40006#C221	CAT-MUL	462601/222(462823)	-0.0992174	-0.231968	0.0327353	0.141843	LOGISTIC-BINARY	Type of cancer: ICD10: C22.1 Intrahepatic bile duct carcinoma	100091	Health-related outcomes	100092	Cancer register	100092	Cancer register	100092	Health-related outcomes > Cancer register
130854	DATE	451402/11421(462823)	-0.0139751	-0.0326336	0.00466496	0.141907	LOGISTIC-BINARY	Date F10 first reported (mental and behavioural disorders due to use of alcohol)	2405	Health-related outcomes	First occurrences	First occurrences	2405	Health-related outcomes > First occurrences > Mental and behavioural disorders
20001#1048	CAT-MUL	462541/205(462746)	-0.103312	-0.2416	0.0341273	0.141955	LOGISTIC-BINARY	Cancer code, self-reported: leukaemia	100000	UK Biobank Assessment Centre	100071	Verbal interview	100074	Medical conditions	100074	UK Biobank Assessment Centre > Verbal interview > Medical conditions
41200#S682	CAT-MUL	462491/332(462823)	-0.0810423	-0.189472	0.026826	0.141965	LOGISTIC-BINARY	Operative procedures - main OPCS4: S68.2 Excision of wedge of nail	100091	Health-related outcomes	2000	Hospital inpatient	2005	Summary Operations	2005	Health-related outcomes > Hospital inpatient > Summary Operations
41210#Y705	CAT-MUL	458216/4607(462823)	0.021781	-0.0073149	0.050832	0.142012	LOGISTIC-BINARY	Operative procedures - secondary OPCS4: Y70.5 Temporary operations	100091	Health-related outcomes	2000	Hospital inpatient	2005	Summary Operations	2005	Health-related outcomes > Hospital inpatient > Summary Operations
41272#Y705	CAT-MUL	458216/4607(462823)	0.021781	-0.0073149	0.050832	0.142012	LOGISTIC-BINARY	Operative procedures - OPCS4: Y70.5 Temporary operations	100091	Health-related outcomes	2000	Hospital inpatient	2005	Summary Operations	2005	Health-related outcomes > Hospital inpatient > Summary Operations
41210#Z942	CAT-MUL	278313/184510(462823)	-0.0045102	-0.010531	0.00151008	0.142025	LOGISTIC-BINARY	Operative procedures - secondary OPCS4: Z94.2 Right sided operation	100091	Health-related outcomes	2000	Hospital inpatient	2005	Summary Operations	2005	Health-related outcomes > Hospital inpatient > Summary Operations
41272#Z942	CAT-MUL	278313/184510(462823)	-0.0045102	-0.010531	0.00151008	0.142025	LOGISTIC-BINARY	Operative procedures - OPCS4: Z94.2 Right sided operation	100091	Health-related outcomes	2000	Hospital inpatient	2005	Summary Operations	2005	Health-related outcomes > Hospital inpatient > Summary Operations
41272#X731	CAT-MUL	461509/1314(462823)	-0.0407456	-0.0952081	0.0135722	0.142042	LOGISTIC-BINARY	Operative procedures - OPCS4: X73.1 Delivery of exclusively oral chemotherapy for neoplasm	100091	Health-related outcomes	2000	Hospital inpatient	2005	Summary Operations	2005	Health-related outcomes > Hospital inpatient > Summary Operations
1239	CAT-SIN	462248	-0.0070905	-0.0165578	0.00237684	0.142124	ORDERED-LOGISTIC	Current tobacco smoking	100000	UK Biobank Assessment Centre	100025	Touchscreen	100050	Lifestyle and environment	100058	UK Biobank Assessment Centre > Touchscreen > Lifestyle and environment > Smoking
41272#T468	CAT-MUL	462601/222(462823)	0.0976864	-0.0333255	0.227617	0.142306	LOGISTIC-BINARY	Operative procedures - OPCS4: T46.8 Other specified other drainage of peritoneal cavity	100091	Health-related outcomes	2000	Hospital inpatient	2005	Summary Operations	2005	Health-related outcomes > Hospital inpatient > Summary Operations
130008	DATE	455279/7544(462823)	-0.0170365	-0.0398329	0.00573299	0.142756	LOGISTIC-BINARY	Date A04 first reported (other bacterial intestinal infections)	2401	Health-related outcomes	First occurrences	First occurrences	2401	Health-related outcomes > First occurrences > Certain infectious and parasitic diseases
20003#1141192916	CAT-MUL	461867/879(462746)	-0.049677	-0.116263	0.0166944	0.143047	LOGISTIC-BINARY	Treatment/medication code: rino clenil 50micrograms nasal spray	100000	UK Biobank Assessment Centre	100071	Verbal interview	100075	Medications	100075	UK Biobank Assessment Centre > Verbal interview > Medications
41210#B375	CAT-MUL	462608/215(462823)	0.0987746	-0.0340046	0.230392	0.143149	LOGISTIC-BINARY	Operative procedures - secondary OPCS4: B37.5 Lipofilling of breast	100091	Health-related outcomes	2000	Hospital inpatient	2005	Summary Operations	2005	Health-related outcomes > Hospital inpatient > Summary Operations
41272#A529	CAT-MUL	462607/216(462823)	-0.100539	-0.235495	0.033614	0.143154	LOGISTIC-BINARY	Operative procedures - OPCS4: A52.9 Unspecified therapeutic epidural injection	100091	Health-related outcomes	2000	Hospital inpatient	2005	Summary Operations	2005	Health-related outcomes > Hospital inpatient > Summary Operations
41210#P255	CAT-MUL	462577/246(462823)	-0.0940926	-0.220381	0.0315008	0.14319	LOGISTIC-BINARY	Operative procedures - secondary OPCS4: P25.5 Suture of vagina	100091	Health-related outcomes	2000	Hospital inpatient	2005	Summary Operations	2005	Health-related outcomes > Hospital inpatient > Summary Operations
30760	CONTINUOUS	403860	0.00208207	-0.0007062	0.00487029	0.14331	LINEAR	HDL cholesterol	100078	Biological samples	100079	Assay results	100080	Blood assays	17518	Biological samples > Assay results > Blood assays > Blood biochemistry
41210#Y841	CAT-MUL	461463/1360(462823)	-0.0403611	-0.094491	0.0136192	0.143348	LOGISTIC-BINARY	Operative procedures - secondary OPCS4: Y84.1 Gas and air analgesia in labour	100091	Health-related outcomes	2000	Hospital inpatient	2005	Summary Operations	2005	Health-related outcomes > Hospital inpatient > Summary Operations
41272#Y841	CAT-MUL	461463/1360(462823)	-0.0403611	-0.094491	0.0136192	0.143348	LOGISTIC-BINARY	Operative procedures - OPCS4: Y84.1 Gas and air analgesia in labour	100091	Health-related outcomes	2000	Hospital inpatient	2005	Summary Operations	2005	Health-related outcomes > Hospital inpatient > Summary Operations
41200#X338	CAT-MUL	462608/215(462823)	-0.100542	-0.235624	0.0337208	0.143496	LOGISTIC-BINARY	Operative procedures - main OPCS4: X33.8 Other specified other blood transfusion	100091	Health-related outcomes	2000	Hospital inpatient	2005	Summary Operations	2005	Health-related outcomes > Hospital inpatient > Summary Operations
131310	DATE	460412/2411(462823)	0.029829	-0.0101868	0.069756	0.143572	LOGISTIC-BINARY	Date I27 first reported (other pulmonary heart diseases)	2409	Health-related outcomes	First occurrences	First occurrences	2409	Health-related outcomes > First occurrences > Circulatory system disorders
22617#9259	CAT-MUL	113406/273(113679)	-0.0892467	-0.209224	0.0300292	0.143744	LOGISTIC-BINARY	Job code - historical: Elementary sales occupations n.e.c.	100089	Online follow-up	123	Work environment	130	Employment history	130	Online follow-up > Work environment > Employment history
41272#K621	CAT-MUL	461434/1389(462823)	-0.0394204	-0.0923513	0.0133684	0.143849	LOGISTIC-BINARY	Operative procedures - OPCS4: K62.1 Percutaneous transluminal ablation of pulmonary vein to left atrium conducting system	100091	Health-related outcomes	2000	Hospital inpatient	2005	Summary Operations	2005	Health-related outcomes > Hospital inpatient > Summary Operations
41272#W693	CAT-MUL	461618/1205(462823)	-0.0423194	-0.0991614	0.0143618	0.143954	LOGISTIC-BINARY	Operative procedures - OPCS4: W69.3 Partial synovectomy	100091	Health-related outcomes	2000	Hospital inpatient	2005	Summary Operations	2005	Health-related outcomes > Hospital inpatient > Summary Operations
41249#2003	CAT-MUL	449680/12321(462001)	0.013333	-0.0045796	0.031229	0.144401	LOGISTIC-BINARY	Methods of admission to hospital (recoded): Emergency admission: Bed bureau	100091	Health-related outcomes	2000	Hospital inpatient	2001	Summary Administration	2001	Health-related outcomes > Hospital inpatient > Summary Administration
41210#X731	CAT-MUL	461564/1259(462823)	-0.0413608	-0.0969965	0.0141238	0.144562	LOGISTIC-BINARY	Operative procedures - secondary OPCS4: X73.1 Delivery of exclusively oral chemotherapy for neoplasm	100091	Health-related outcomes	2000	Hospital inpatient	2005	Summary Operations	2005	Health-related outcomes > Hospital inpatient > Summary Operations
41210#Y752	CAT-MUL	434087/28736(462823)	-0.0088966	-0.0208569	0.00305684	0.144745	LOGISTIC-BINARY	Operative procedures - secondary OPCS4: Y75.2 Laparoscopic approach to abdominal cavity NEC	100091	Health-related outcomes	2000	Hospital inpatient	2005	Summary Operations	2005	Health-related outcomes > Hospital inpatient > Summary Operations
22601#61133076	CAT-MUL	113391/288(113679)	-0.0865857	-0.203344	0.0294839	0.144965	LOGISTIC-BINARY	Job coding: dental nurse or assistant	100089	Online follow-up	123	Work environment	130	Employment history	130	Online follow-up > Work environment > Employment history
22617#6113	CAT-MUL	113391/288(113679)	-0.0865857	-0.203344	0.0294839	0.144965	LOGISTIC-BINARY	Job code - historical: Dental nurses	100089	Online follow-up	123	Work environment	130	Employment history	130	Online follow-up > Work environment > Employment history
41272#C611	CAT-MUL	462558/265(462823)	0.0890041	-0.0311471	0.208285	0.145134	LOGISTIC-BINARY	Operative procedures - OPCS4: C61.1 Laser trabeculoplasty	100091	Health-related outcomes	2000	Hospital inpatient	2005	Summary Operations	2005	Health-related outcomes > Hospital inpatient > Summary Operations
41210#Z835	CAT-MUL	461761/1062(462823)	0.044647	-0.0155252	0.10461	0.145181	LOGISTIC-BINARY	Operative procedures - secondary OPCS4: Z83.5 Distal interphalangeal joint of finger	100091	Health-related outcomes	2000	Hospital inpatient	2005	Summary Operations	2005	Health-related outcomes > Hospital inpatient > Summary Operations
41272#Z835	CAT-MUL	461761/1062(462823)	0.044647	-0.0155252	0.10461	0.145181	LOGISTIC-BINARY	Operative procedures - OPCS4: Z83.5 Distal interphalangeal joint of finger	100091	Health-related outcomes	2000	Hospital inpatient	2005	Summary Operations	2005	Health-related outcomes > Hospital inpatient > Summary Operations
41210#R149	CAT-MUL	461439/1384(462823)	-0.0399661	-0.0938141	0.0137324	0.145198	LOGISTIC-BINARY	Operative procedures - secondary OPCS4: R14.9 Unspecified surgical induction of labour	100091	Health-related outcomes	2000	Hospital inpatient	2005	Summary Operations	2005	Health-related outcomes > Hospital inpatient > Summary Operations
21055	CAT-SIN	166253	0.00781978	-0.0027097	0.0183493	0.145503	ORDERED-LOGISTIC	Degree bothered by feeling heart pound/race in the last 3 months	100089	Online follow-up	153	Digestive health	153	Digestive health	153	Online follow-up > Digestive health
22617#9119	CAT-MUL	113458/221(113679)	0.097236	-0.0342721	0.227636	0.145646	LOGISTIC-BINARY	Job code - historical: Fishing and agriculture related occupations n.e.c.	100089	Online follow-up	123	Work environment	130	Employment history	130	Online follow-up > Work environment > Employment history
41200#T462	CAT-MUL	461105/1718(462823)	-0.0352656	-0.082831	0.0121839	0.145676	LOGISTIC-BINARY	Operative procedures - main OPCS4: T46.2 Drainage of ascites NEC	100091	Health-related outcomes	2000	Hospital inpatient	2005	Summary Operations	2005	Health-related outcomes > Hospital inpatient > Summary Operations
41210#W329	CAT-MUL	462530/293(462823)	-0.0856165	-0.201254	0.0294094	0.145743	LOGISTIC-BINARY	Operative procedures - secondary OPCS4: W32.9 Unspecified other graft of bone	100091	Health-related outcomes	2000	Hospital inpatient	2005	Summary Operations	2005	Health-related outcomes > Hospital inpatient > Summary Operations
40011#9861	CAT-MUL	462440/383(462823)	-0.0748606	-0.175944	0.0257541	0.145749	LOGISTIC-BINARY	Histology of cancer tumour: Acute myeloid leukemia, NOS	100091	Health-related outcomes	100092	Cancer register	100092	Cancer register	100092	Health-related outcomes > Cancer register
41272#Y752	CAT-MUL	434086/28737(462823)	-0.0088728	-0.0208329	0.00308047	0.145818	LOGISTIC-BINARY	Operative procedures - OPCS4: Y75.2 Laparoscopic approach to abdominal cavity NEC	100091	Health-related outcomes	2000	Hospital inpatient	2005	Summary Operations	2005	Health-related outcomes > Hospital inpatient > Summary Operations
41272#E032	CAT-MUL	462561/262(462823)	0.0891106	-0.0314864	0.208791	0.146066	LOGISTIC-BINARY	Operative procedures - OPCS4: E03.2 Excision of lesion of septum of nose	100091	Health-related outcomes	2000	Hospital inpatient	2005	Summary Operations	2005	Health-related outcomes > Hospital inpatient > Summary Operations
41210#Y274	CAT-MUL	462557/266(462823)	0.0882522	-0.0311917	0.206779	0.146079	LOGISTIC-BINARY	Operative procedures - secondary OPCS4: Y27.4 Attention to graft of organ NOC	100091	Health-related outcomes	2000	Hospital inpatient	2005	Summary Operations	2005	Health-related outcomes > Hospital inpatient > Summary Operations
41272#Y274	CAT-MUL	462557/266(462823)	0.0882522	-0.0311917	0.206779	0.146079	LOGISTIC-BINARY	Operative procedures - OPCS4: Y27.4 Attention to graft of organ NOC	100091	Health-related outcomes	2000	Hospital inpatient	2005	Summary Operations	2005	Health-related outcomes > Hospital inpatient > Summary Operations
20003#1141177532	CAT-MUL	461949/797(462746)	-0.0517331	-0.121621	0.0179104	0.146122	LOGISTIC-BINARY	Treatment/medication code: nexium 20mg tablet	100000	UK Biobank Assessment Centre	100071	Verbal interview	100075	Medications	100075	UK Biobank Assessment Centre > Verbal interview > Medications
20258	CONTINUOUS	368370	-0.0023892	-0.0056133	0.00083492	0.146388	LINEAR	FEV1/ FVC ratio Z-score	100000	UK Biobank Assessment Centre	100006	Physical measures	100020	Spirometry	100020	UK Biobank Assessment Centre > Physical measures > Spirometry
131056	DATE	453734/9089(462823)	-0.0154775	-0.0363779	0.00540074	0.146444	LOGISTIC-BINARY	Date G45 first reported (transient cerebral ischaemic attacks and related syndromes)	2406	Health-related outcomes	First occurrences	First occurrences	2406	Health-related outcomes > First occurrences > Nervous system disorders
41200#B301	CAT-MUL	462396/427(462823)	0.0699255	-0.0247163	0.164018	0.146449	LOGISTIC-BINARY	Operative procedures - main OPCS4: B30.1 Insertion of prosthesis for breast	100091	Health-related outcomes	2000	Hospital inpatient	2005	Summary Operations	2005	Health-related outcomes > Hospital inpatient > Summary Operations
132156	DATE	459125/3698(462823)	0.0240745	-0.0084512	0.0565417	0.146501	LOGISTIC-BINARY	Date N97 first reported (female infertility)	2414	Health-related outcomes	First occurrences	First occurrences	2414	Health-related outcomes > First occurrences > Genitourinary system disorders
40006#D333	CAT-MUL	462589/234(462823)	0.0942188	-0.0335117	0.22094	0.146704	LOGISTIC-BINARY	Type of cancer: ICD10: D33.3 Cranial nerves	100091	Health-related outcomes	100092	Cancer register	100092	Cancer register	100092	Health-related outcomes > Cancer register
20003#1141164086	CAT-MUL	461921/825(462746)	0.050372	-0.0178123	0.118282	0.146837	LOGISTIC-BINARY	Treatment/medication code: salmeterol+fluticasone propionate	100000	UK Biobank Assessment Centre	100071	Verbal interview	100075	Medications	100075	UK Biobank Assessment Centre > Verbal interview > Medications
23106	CONTINUOUS	454657	0.00163037	-0.0005729	0.00383364	0.146969	LINEAR	Impedance of whole body	100000	UK Biobank Assessment Centre	100006	Physical measures	100008	Anthropometry	100009	UK Biobank Assessment Centre > Physical measures > Anthropometry > Impedance measures
41272#K611	CAT-MUL	460435/2388(462823)	0.0297679	-0.0105107	0.0699574	0.147032	LOGISTIC-BINARY	Operative procedures - OPCS4: K61.1 Implantation of cardiac pacemaker system NEC	100091	Health-related outcomes	2000	Hospital inpatient	2005	Summary Operations	2005	Health-related outcomes > Hospital inpatient > Summary Operations
132542	DATE	461745/1078(462823)	-0.0443965	-0.104497	0.0155231	0.147071	LOGISTIC-BINARY	Date Q66 first reported (congenital deformities of feet)	2417	Health-related outcomes	First occurrences	First occurrences	2417	Health-related outcomes > First occurrences > Congenital disruptions and chromosomal abnormalities
41245#1550	CAT-MUL	457629/3200(460829)	0.0256434	-0.0090831	0.0603024	0.14742	LOGISTIC-BINARY	Main speciality of consultant (recoded): Nursing episode	100091	Health-related outcomes	2000	Hospital inpatient	2001	Summary Administration	2001	Health-related outcomes > Hospital inpatient > Summary Administration
20003#1141180392	CAT-MUL	462493/253(462746)	0.0902459	-0.0323351	0.211881	0.147523	LOGISTIC-BINARY	Treatment/medication code: cefalexin	100000	UK Biobank Assessment Centre	100071	Verbal interview	100075	Medications	100075	UK Biobank Assessment Centre > Verbal interview > Medications
41200#W858	CAT-MUL	462116/707(462823)	0.054224	-0.0193478	0.127472	0.147717	LOGISTIC-BINARY	Operative procedures - main OPCS4: W85.8 Other specified therapeutic endoscopic operations on cavity of knee joint	100091	Health-related outcomes	2000	Hospital inpatient	2005	Summary Operations	2005	Health-related outcomes > Hospital inpatient > Summary Operations
41200#W838	CAT-MUL	462487/336(462823)	-0.0795434	-0.187502	0.0278758	0.147754	LOGISTIC-BINARY	Operative procedures - main OPCS4: W83.8 Other specified therapeutic endoscopic operations on other articular cartilage	100091	Health-related outcomes	2000	Hospital inpatient	2005	Summary Operations	2005	Health-related outcomes > Hospital inpatient > Summary Operations
41210#R291	CAT-MUL	462467/356(462823)	-0.077502	-0.182708	0.0271615	0.147785	LOGISTIC-BINARY	Operative procedures - secondary OPCS4: R29.1 Manual removal of placenta from delivered uterus	100091	Health-related outcomes	2000	Hospital inpatient	2005	Summary Operations	2005	Health-related outcomes > Hospital inpatient > Summary Operations
41200#W421	CAT-MUL	462065/758(462823)	-0.0528953	-0.124641	0.0186085	0.147798	LOGISTIC-BINARY	Operative procedures - main OPCS4: W42.1 Primary total prosthetic replacement of knee joint NEC	100091	Health-related outcomes	2000	Hospital inpatient	2005	Summary Operations	2005	Health-related outcomes > Hospital inpatient > Summary Operations
41200#W151	CAT-MUL	461592/1231(462823)	0.0412004	-0.0146846	0.0969068	0.147833	LOGISTIC-BINARY	Operative procedures - main OPCS4: W15.1 Osteotomy of neck of first metatarsal bone	100091	Health-related outcomes	2000	Hospital inpatient	2005	Summary Operations	2005	Health-related outcomes > Hospital inpatient > Summary Operations
41200#T309	CAT-MUL	462395/428(462823)	0.0695008	-0.0249413	0.16339	0.148043	LOGISTIC-BINARY	Operative procedures - main OPCS4: T30.9 Unspecified opening of abdomen	100091	Health-related outcomes	2000	Hospital inpatient	2005	Summary Operations	2005	Health-related outcomes > Hospital inpatient > Summary Operations
41210#Z475	CAT-MUL	461653/1170(462823)	-0.0424723	-0.100107	0.0149929	0.148059	LOGISTIC-BINARY	Operative procedures - secondary OPCS4: Z47.5 Skin of chin	100091	Health-related outcomes	2000	Hospital inpatient	2005	Summary Operations	2005	Health-related outcomes > Hospital inpatient > Summary Operations
41272#Z475	CAT-MUL	461653/1170(462823)	-0.0424723	-0.100107	0.0149929	0.148059	LOGISTIC-BINARY	Operative procedures - OPCS4: Z47.5 Skin of chin	100091	Health-related outcomes	2000	Hospital inpatient	2005	Summary Operations	2005	Health-related outcomes > Hospital inpatient > Summary Operations
41200#W383	CAT-MUL	462514/309(462823)	-0.0828403	-0.195386	0.0291271	0.148139	LOGISTIC-BINARY	Operative procedures - main OPCS4: W38.3 Revision of total prosthetic replacement of hip joint not using cement	100091	Health-related outcomes	2000	Hospital inpatient	2005	Summary Operations	2005	Health-related outcomes > Hospital inpatient > Summary Operations
131256	DATE	451453/11370(462823)	-0.013773	-0.0324581	0.00489448	0.148321	LOGISTIC-BINARY	Date H83 first reported (other diseases of inner ear)	2408	Health-related outcomes	First occurrences	First occurrences	2408	Health-related outcomes > First occurrences > Ear and mastoid process disorders
100020	CAT-SIN	11855/53073(64928)	-0.0147089	-0.034648	0.00524264	0.14834	LOGISTIC-BINARY	Typical diet yesterday	100089	Online follow-up	100090	Diet by 24-hour recall	100097	Typical diet yesterday	100097	Online follow-up > Diet by 24-hour recall > Typical diet yesterday
41200#L915	CAT-MUL	461804/1019(462823)	0.0452147	-0.0162082	0.106421	0.148383	LOGISTIC-BINARY	Operative procedures - main OPCS4: L91.5 Insertion of tunnelled venous catheter	100091	Health-related outcomes	2000	Hospital inpatient	2005	Summary Operations	2005	Health-related outcomes > Hospital inpatient > Summary Operations
20535	CAT-SIN	14009/43941(57950)	-0.0140438	-0.0330872	0.00500784	0.148425	LOGISTIC-BINARY	Waking too early	100089	Online follow-up	136	Mental health	138	Depression	138	Online follow-up > Mental health > Depression
41200#T102	CAT-MUL	462471/352(462823)	-0.0775495	-0.182996	0.0273925	0.148526	LOGISTIC-BINARY	Operative procedures - main OPCS4: T10.2 Endoscopic pleurodesis using talc	100091	Health-related outcomes	2000	Hospital inpatient	2005	Summary Operations	2005	Health-related outcomes > Hospital inpatient > Summary Operations
100710	CAT-SIN	64928	-0.0156349	-0.0368503	0.00558058	0.148622	ORDERED-LOGISTIC	Beer/cider intake	100089	Online follow-up	100090	Diet by 24-hour recall	100100	Alcoholic beverages yesterday	100100	Online follow-up > Diet by 24-hour recall > Alcoholic beverages yesterday
41272#H561	CAT-MUL	462349/474(462823)	0.0659404	-0.0237828	0.155174	0.148667	LOGISTIC-BINARY	Operative procedures - OPCS4: H56.1 Biopsy of lesion of anus	100091	Health-related outcomes	2000	Hospital inpatient	2005	Summary Operations	2005	Health-related outcomes > Hospital inpatient > Summary Operations
21062	CAT-SIN	128456/37403(165859)	0.00859155	-0.0030731	0.0202528	0.148788	LOGISTIC-BINARY	Ever been offered/sought treatment for anxiety	100089	Online follow-up	153	Digestive health	153	Digestive health	153	Online follow-up > Digestive health
41272#P032	CAT-MUL	462237/586(462823)	-0.0599979	-0.141603	0.0212806	0.1488	LOGISTIC-BINARY	Operative procedures - OPCS4: P03.2 Marsupialisation of Bartholin gland	100091	Health-related outcomes	2000	Hospital inpatient	2005	Summary Operations	2005	Health-related outcomes > Hospital inpatient > Summary Operations
41272#S065	CAT-MUL	440988/21835(462823)	0.0100426	-0.0035961	0.0236723	0.148833	LOGISTIC-BINARY	Operative procedures - OPCS4: S06.5 Excision of lesion of skin of head or neck NEC	100091	Health-related outcomes	2000	Hospital inpatient	2005	Summary Operations	2005	Health-related outcomes > Hospital inpatient > Summary Operations
41246#2350	CAT-MUL	434797/9932(444729)	-0.0146968	-0.0346644	0.00525079	0.148892	LOGISTIC-BINARY	Treatment speciality of consultant (recoded): Pain management	100091	Health-related outcomes	2000	Hospital inpatient	2001	Summary Administration	2001	Health-related outcomes > Hospital inpatient > Summary Administration
41210#X503	CAT-MUL	462499/324(462823)	0.0794323	-0.0288799	0.187	0.149224	LOGISTIC-BINARY	Operative procedures - secondary OPCS4: X50.3 Advanced cardiac pulmonary resuscitation	100091	Health-related outcomes	2000	Hospital inpatient	2005	Summary Operations	2005	Health-related outcomes > Hospital inpatient > Summary Operations
130720	DATE	462601/222(462823)	-0.0976337	-0.230723	0.0346914	0.149379	LOGISTIC-BINARY	Date E20 first reported (hypoparathyroidism)	2404	Health-related outcomes	First occurrences	First occurrences	2404	Health-related outcomes > First occurrences > Endocrine, nutritional and metabolic diseases
41200#M295	CAT-MUL	462450/373(462823)	-0.0750643	-0.177381	0.0267581	0.149514	LOGISTIC-BINARY	Operative procedures - main OPCS4: M29.5 Endoscopic renewal of tubal prosthesis into ureter	100091	Health-related outcomes	2000	Hospital inpatient	2005	Summary Operations	2005	Health-related outcomes > Hospital inpatient > Summary Operations
4407	INTEGER	34160	0.0159065	-0.0057306	0.0375436	0.149625	ORDERED-LOGISTIC	Average monthly red wine intake	100000	UK Biobank Assessment Centre	100025	Touchscreen	100050	Lifestyle and environment	100051	UK Biobank Assessment Centre > Touchscreen > Lifestyle and environment > Alcohol
41246#1220	CAT-MUL	433472/10616(444088)	-0.0142047	-0.0335517	0.00512383	0.149953	LOGISTIC-BINARY	Treatment speciality of consultant (recoded): Clinical haematology	100091	Health-related outcomes	2000	Hospital inpatient	2001	Summary Administration	2001	Health-related outcomes > Hospital inpatient > Summary Administration
21057	CAT-SIN	108169	0.0113365	-0.0041021	0.0267751	0.150091	ORDERED-LOGISTIC	Degree bothered by pain/problems during intercourse in the last 3 months	100089	Online follow-up	153	Digestive health	153	Digestive health	153	Online follow-up > Digestive health
131110	DATE	461821/1002(462823)	0.0453235	-0.0165642	0.106988	0.150458	LOGISTIC-BINARY	Date G91 first reported (hydrocephalus)	2406	Health-related outcomes	First occurrences	First occurrences	2406	Health-related outcomes > First occurrences > Nervous system disorders
41210#E036	CAT-MUL	462264/559(462823)	0.0605159	-0.0221925	0.142809	0.150555	LOGISTIC-BINARY	Operative procedures - secondary OPCS4: E03.6 Septoplasty of nose NEC	100091	Health-related outcomes	2000	Hospital inpatient	2005	Summary Operations	2005	Health-related outcomes > Hospital inpatient > Summary Operations
20003#1140882236	CAT-MUL	462135/611(462746)	-0.0585098	-0.138438	0.0211084	0.150562	LOGISTIC-BINARY	Treatment/medication code: seroxat 20mg tablet	100000	UK Biobank Assessment Centre	100071	Verbal interview	100075	Medications	100075	UK Biobank Assessment Centre > Verbal interview > Medications
41210#Y037	CAT-MUL	459816/3007(462823)	-0.0263598	-0.0623455	0.0095595	0.15072	LOGISTIC-BINARY	Operative procedures - secondary OPCS4: Y03.7 Removal of prosthesis from organ NOC	100091	Health-related outcomes	2000	Hospital inpatient	2005	Summary Operations	2005	Health-related outcomes > Hospital inpatient > Summary Operations
41272#Y037	CAT-MUL	459816/3007(462823)	-0.0263598	-0.0623455	0.0095595	0.15072	LOGISTIC-BINARY	Operative procedures - OPCS4: Y03.7 Removal of prosthesis from organ NOC	100091	Health-related outcomes	2000	Hospital inpatient	2005	Summary Operations	2005	Health-related outcomes > Hospital inpatient > Summary Operations
41272#H562	CAT-MUL	462002/821(462823)	0.0499385	-0.0183846	0.117989	0.151181	LOGISTIC-BINARY	Operative procedures - OPCS4: H56.2 Lateral sphincterotomy of anus	100091	Health-related outcomes	2000	Hospital inpatient	2005	Summary Operations	2005	Health-related outcomes > Hospital inpatient > Summary Operations
41221#7	CAT-MUL	9051/1514(10565)	0.0398359	-0.0146335	0.0942212	0.151388	LOGISTIC-BINARY	Delivery methods: Elective caesarean section	100091	Health-related outcomes	2000	Hospital inpatient	2003	Summary Maternity	2003	Health-related outcomes > Hospital inpatient > Summary Maternity
40011#8743	CAT-MUL	459489/3334(462823)	0.0249159	-0.0091611	0.0589289	0.15146	LOGISTIC-BINARY	Histology of cancer tumour: Superficial spreading melanoma	100091	Health-related outcomes	100092	Cancer register	100092	Cancer register	100092	Health-related outcomes > Cancer register
41210#W332	CAT-MUL	462535/288(462823)	0.0840038	-0.0311862	0.198384	0.151518	LOGISTIC-BINARY	Operative procedures - secondary OPCS4: W33.2 Debridement of open fracture of bone	100091	Health-related outcomes	2000	Hospital inpatient	2005	Summary Operations	2005	Health-related outcomes > Hospital inpatient > Summary Operations
90022	CONTINUOUS	98437	-0.0045276	-0.0107153	0.00166011	0.151536	LINEAR	Thursday average acceleration	100088	Additional exposures	1008	Physical activity measurement	1009	Acceleration averages	1009	Additional exposures > Physical activity measurement > Acceleration averages
23007	INTEGER	8892	0.0150978	-0.0055443	0.03574	0.151684	LINEAR	pp150 Nter antigen for Human Cytomegalovirus	100078	Biological samples	100079	Assay results	100080	Blood assays	1307	Biological samples > Assay results > Blood assays > Infectious Diseases > Infectious Disease Antigens
22601#32113077	CAT-MUL	113174/505(113679)	0.0638011	-0.0236659	0.150806	0.15175	LOGISTIC-BINARY	Job coding: health visitor	100089	Online follow-up	123	Work environment	130	Employment history	130	Online follow-up > Work environment > Employment history
41272#U301	CAT-MUL	462374/449(462823)	-0.0680482	-0.161301	0.0248064	0.151821	LOGISTIC-BINARY	Operative procedures - OPCS4: U30.1 Tilt table testing	100091	Health-related outcomes	2000	Hospital inpatient	2005	Summary Operations	2005	Health-related outcomes > Hospital inpatient > Summary Operations
41272#F324	CAT-MUL	462485/338(462823)	0.0773832	-0.028802	0.182867	0.151884	LOGISTIC-BINARY	Operative procedures - OPCS4: F32.4 Operations on uvula NEC	100091	Health-related outcomes	2000	Hospital inpatient	2005	Summary Operations	2005	Health-related outcomes > Hospital inpatient > Summary Operations
41272#R214	CAT-MUL	462562/261(462823)	0.0881961	-0.0329039	0.208379	0.151956	LOGISTIC-BINARY	Operative procedures - OPCS4: R21.4 Mid forceps cephalic delivery NEC	100091	Health-related outcomes	2000	Hospital inpatient	2005	Summary Operations	2005	Health-related outcomes > Hospital inpatient > Summary Operations
41210#E028	CAT-MUL	462575/248(462823)	-0.0914993	-0.21725	0.0335447	0.152754	LOGISTIC-BINARY	Operative procedures - secondary OPCS4: E02.8 Other specified plastic operations on nose	100091	Health-related outcomes	2000	Hospital inpatient	2005	Summary Operations	2005	Health-related outcomes > Hospital inpatient > Summary Operations
131928	DATE	390843/71980(462823)	-0.0058117	-0.0137824	0.00215654	0.152919	LOGISTIC-BINARY	Date M54 first reported (dorsalgia)	2413	Health-related outcomes	First occurrences	First occurrences	2413	Health-related outcomes > First occurrences > Musculoskeletal system and connective tissue disorders
22133	CAT-SIN	115597/493(116090)	0.0642351	-0.0240927	0.152082	0.152951	LOGISTIC-BINARY	Doctor diagnosed sarcoidosis	100089	Online follow-up	123	Work environment	132	Medical information	132	Online follow-up > Work environment > Medical information
131296	DATE	429992/32831(462823)	-0.0083608	-0.0198296	0.00310231	0.152955	LOGISTIC-BINARY	Date I20 first reported (angina pectoris)	2409	Health-related outcomes	First occurrences	First occurrences	2409	Health-related outcomes > First occurrences > Circulatory system disorders
22599	INTEGER	113679	0.00787025	-0.0029316	0.0186721	0.153276	ORDERED-LOGISTIC	Number of jobs held	100089	Online follow-up	123	Work environment	130	Employment history	130	Online follow-up > Work environment > Employment history
41272#S362	CAT-MUL	461779/1044(462823)	-0.0443765	-0.105396	0.0164531	0.153419	LOGISTIC-BINARY	Operative procedures - OPCS4: S36.2 Full thickness autograft of skin NEC	100091	Health-related outcomes	2000	Hospital inpatient	2005	Summary Operations	2005	Health-related outcomes > Hospital inpatient > Summary Operations
20084#481	CAT-MUL	64093/835(64928)	-0.0500041	-0.118791	0.0185414	0.153507	LOGISTIC-BINARY	Vitamin and/or mineral supplement use: Folic acid	100089	Online follow-up	100090	Diet by 24-hour recall	100112	Vitamin/mineral supplements yesterday	100112	Online follow-up > Diet by 24-hour recall > Vitamin/mineral supplements yesterday
131478	DATE	462267/556(462823)	0.0601993	-0.0227717	0.142758	0.153992	LOGISTIC-BINARY	Date J37 first reported (chronic laryngitis and laryngotracheitis)	2410	Health-related outcomes	First occurrences	First occurrences	2410	Health-related outcomes > First occurrences > Respiratory system disorders
41210#S359	CAT-MUL	462122/701(462823)	-0.0541168	-0.128694	0.0201871	0.154225	LOGISTIC-BINARY	Operative procedures - secondary OPCS4: S35.9 Unspecified split autograft of skin	100091	Health-related outcomes	2000	Hospital inpatient	2005	Summary Operations	2005	Health-related outcomes > Hospital inpatient > Summary Operations
41272#X363	CAT-MUL	462222/601(462823)	-0.0585552	-0.139254	0.0218366	0.154229	LOGISTIC-BINARY	Operative procedures - OPCS4: X36.3 Venous sampling	100091	Health-related outcomes	2000	Hospital inpatient	2005	Summary Operations	2005	Health-related outcomes > Hospital inpatient > Summary Operations
22617#3218	CAT-MUL	113217/462(113679)	-0.0667765	-0.158861	0.0248736	0.154257	LOGISTIC-BINARY	Job code - historical: Medical and dental technicians	100089	Online follow-up	123	Work environment	130	Employment history	130	Online follow-up > Work environment > Employment history
20003#1140911638	CAT-MUL	462491/255(462746)	-0.0899649	-0.214054	0.0334652	0.154311	LOGISTIC-BINARY	Treatment/medication code: kelp+garlic product	100000	UK Biobank Assessment Centre	100071	Verbal interview	100075	Medications	100075	UK Biobank Assessment Centre > Verbal interview > Medications
131670	DATE	450519/12304(462823)	-0.0130361	-0.0309818	0.00489325	0.154324	LOGISTIC-BINARY	Date K76 first reported (other diseases of liver)	2411	Health-related outcomes	First occurrences	First occurrences	2411	Health-related outcomes > First occurrences > Digestive system disorders
[truncated: 6,610 more rows]

## Sheet: Quartiled exposure
varName	varType	n	beta	lower	upper	pvalue	resType	description	isTraitOfInterest	Cat1_ID	Cat1_Title	Cat2_ID	Cat2_Title	Cat3_ID	Cat3_Title	Category	Path
[truncated: 7,903 more rows]

## Sheet: No PCA
varName	varType	n	beta	lower	upper	pvalue	resType	description	isTraitOfInterest	Cat1_ID	Cat1_Title	Cat2_ID	Cat2_Title	Cat3_ID	Cat3_Title	Category	Path
[truncated: 6,868 more rows]
